# Supplementary material for: The Effect of Lipid Extract of Nannochloropsis oceanica Marine Microalgae on Glutathione and Thioredoxin-Dependent Antioxidant Systems in UVB-Irradiated Keratinocytes
Source: Mar Drugs. 2025 Nov 26;23(12):454. doi: 10.3390/md23120454 (PMC12735059; doi:10.3390/md23120454)
Supplement: Supplementary file 1 [file marinedrugs-23-00454-s001.zip]

Archive with 6 entries (6 files):
- Supplementary table S4.xlsx
- Supplementary table S1.xlsx
- Supplementary table S2.xlsx
- Supplementary table S3.xlsx
- Supplementary file S1.pdf
- Supplementary table S5.pdf
