# Supplementary material for: The Effect of Lipid Extract of Nannochloropsis oceanica Marine Microalgae on Glutathione and Thioredoxin-Dependent Antioxidant Systems in UVB-Irradiated Keratinocytes
Source: Mar Drugs. 2025 Nov 26;23(12):454. doi: 10.3390/md23120454 (PMC12735059; doi:10.3390/md23120454)
Supplement: Supplementary file 1 [file marinedrugs-23-00454-s001.zip › Supplementary table S4.xlsx]

## Sheet: volcano UVB UVB No
Supplementary Table S4. The list of ID, p-values, and the fold changes (FC) of proteins with significantly changed expression in UVB [312 nm; 60 mJ/cm2] irradiated keratinocytes compared to these cells following their treatment with lipid extract of Nannochloropsis oceanica [3 µg/mL].
ID	FC	log(FC)	pval(raw)	log(pval)
Q8NHW5	0.021048	-5.5702	0.013249	1.8778
Q9Y490	0.027589	-5.1798	0.0034513	2.462
P63104	0.02802	-5.1574	0.010581	1.9755
P63017	0.030716	-5.0248	0.029597	1.5288
P35579	0.033568	-4.8967	0.014957	1.8252
P27824	0.034177	-4.8708	0.0064308	2.1917
P06576	0.034943	-4.8389	0.02608	1.5837
P21333	0.035018	-4.8358	0.0086145	2.0648
P27797	0.035209	-4.8279	0.03765	1.4242
P55072	0.042865	-4.544	0.005266	2.2785
P10809	0.044408	-4.493	0.015099	1.8211
P12111	0.045586	-4.4553	0.0063547	2.1969
P13667	0.045999	-4.4422	0.015582	1.8074
P00387	0.049534	-4.3354	0.007468	2.1268
P62241	0.05161	-4.2762	0.027107	1.5669
P04004	0.051754	-4.2722	0.012813	1.8924
P0CH28	0.052482	-4.252	0.024127	1.6175
Q5VTE0	0.053233	-4.2315	0.01797	1.7455
Q14697	0.056614	-4.1427	0.012141	1.9158
P15311	0.060947	-4.0363	0.0012588	2.9
C0HKE1	0.062646	-3.9966	0.016581	1.7804
P01042	0.065381	-3.935	0.017599	1.7545
O75396	0.065749	-3.9269	0.0014501	2.8386
A5A6K4	0.067874	-3.881	0.010716	1.97
P23246	0.069386	-3.8492	0.0147	1.8327
O75369	0.069706	-3.8426	0.010488	1.9793
P50454	0.070892	-3.8182	0.01995	1.7001
P38646	0.072963	-3.7767	0.018838	1.725
P63243	0.07513	-3.7345	0.011641	1.934
Q13838	0.075692	-3.7237	0.01226	1.9115
P26042	0.076949	-3.6999	0.0015397	2.8126
Q5D862	0.077309	-3.6932	0.022842	1.6413
C0HKE7	0.077544	-3.6888	0.018269	1.7383
Q7Z406	0.079292	-3.6567	0.023241	1.6337
Q3SX09	0.081395	-3.6189	0.024676	1.6077
P60024	0.081532	-3.6165	0.013699	1.8633
C0HKE5	0.082428	-3.6007	0.018596	1.7306
P50990	0.084263	-3.569	0.026281	1.5804
P14314	0.084679	-3.5618	0.001249	2.9034
P15586	0.084697	-3.5615	0.0044408	2.3525
P17182	0.085588	-3.5464	0.026058	1.5841
P04216	0.089158	-3.4875	0.02023	1.694
P06396	0.09046	-3.4666	0.028355	1.5474
P02666	0.093692	-3.4159	0.014776	1.8304
P07901	0.096701	-3.3703	0.0052787	2.2775
P08670	0.097221	-3.3626	0.02866	1.5427
Q9P2D7	0.10036	-3.3168	0.03435	1.4641
P63261	0.10537	-3.2465	0.030302	1.5185
Q6NZI2	0.1064	-3.2324	0.0002376	3.6242
P22314	0.10689	-3.2257	2.78e-05	4.5559
B9KCH0	0.11079	-3.174	0.0076368	2.1171
Q8HZP9	0.11872	-3.0743	0.021267	1.6723
P0CG65	0.12122	-3.0443	0.016191	1.7907
P0DMV8	0.1223	-3.0315	0.00066936	3.1743
P09211	0.12334	-3.0192	0.00024937	3.6032
Q9D2U9	0.12345	-3.0181	0.04673	1.3304
P06733	0.12357	-3.0166	0.032247	1.4915
Q14956	0.12413	-3.0101	0.038787	1.4113
P07339	0.12771	-2.969	2.46e-05	4.6087
Q2QD07	0.12958	-2.9481	0.00033318	3.4773
O95399	0.13139	-2.928	0.00010435	3.9815
P39656	0.13505	-2.8884	0.017649	1.7533
P14174	0.13848	-2.8522	0.0037069	2.431
P19012	0.15471	-2.6924	0.00059154	3.228
P42224	0.15735	-2.6679	0.035046	1.4554
P0DMV9	0.16561	-2.5942	0.0013182	2.88
P07737	0.17056	-2.5516	0.035664	1.4478
P05120	0.18587	-2.4276	0.00020452	3.6893
Q64478	0.19523	-2.3567	0.04885	1.3111
O43852	0.19726	-2.3419	0.0078211	2.1067
P68363	0.19855	-2.3324	0.0041626	2.3806
Q8NBS9	0.20134	-2.3123	0.020639	1.6853
P67936	0.20198	-2.3077	0.027054	1.5678
P06753	0.20198	-2.3077	0.027054	1.5678
P07910	0.20749	-2.2689	0.00046215	3.3352
O35587	0.20942	-2.2555	0.0013382	2.8735
Q96AY3	0.21904	-2.1907	0.0027203	2.5654
P60660	0.22735	-2.137	0.010477	1.9798
P02662	0.23404	-2.0952	0.0089216	2.0496
Q8N7X0	0.23769	-2.0729	0.0035982	2.4439
P04792	0.23816	-2.07	0.00067428	3.1712
O00299	0.24244	-2.0443	0.00057283	3.242
P40292	0.24538	-2.0269	0.005376	2.2695
P62873	0.24572	-2.0249	0.00018355	3.7362
Q06830	0.25732	-1.9584	0.00056732	3.2462
P13639	0.26911	-1.8938	0.028109	1.5512
P16070	0.29096	-1.7811	0.0073825	2.1318
P62424	0.31898	-1.6485	0.047474	1.3235
P83778	0.38142	-1.3906	0.024412	1.6124
P18563	0.38575	-1.3743	0.00090141	3.0451
P02668	0.39101	-1.3547	0.022093	1.6557
P22392	0.39804	-1.329	0.0024593	2.6092
P30050	0.41936	-1.2537	0.021478	1.668
P68371	0.44349	-1.173	0.011823	1.9273
P08865	0.45191	-1.1459	0.0054766	2.2615
P15531	0.46723	-1.0978	0.0128	1.8928
Q9ULV4	3.2291	1.6911	0.016906	1.772
Q96D15	4.2657	2.0928	0.01383	1.8592
P60033	4.3124	2.1085	0.038188	1.4181
Q24186	4.3161	2.1097	0.037844	1.422
Q9Y678	4.5196	2.1762	0.036248	1.4407
Q5PJI5	4.8796	2.2868	0.03136	1.5036
Q9P2E9	5.1008	2.3507	0.0034736	2.4592
Q16563	5.4389	2.4433	0.022021	1.6572
A5A6J1	5.6047	2.4866	0.02535	1.596
P08473	5.9376	2.5699	0.021089	1.6759
P12110	6.3129	2.6583	0.0004709	3.3271
Q9H4M9	6.4821	2.6965	0.037175	1.4298
Q9GZV4	6.5031	2.7011	0.022767	1.6427
P59999	7.0408	2.8157	0.018176	1.7405
P23396	7.5285	2.9124	0.02006	1.6977
Q12907	7.9468	2.9904	0.015693	1.8043
P19971	7.9955	2.9992	0.028051	1.552
P30044	8.0652	3.0117	0.0139	1.857
P40926	8.0695	3.0125	0.0021737	2.6628
P47755	8.2233	3.0397	0.015072	1.8218
P49721	8.5159	3.0902	0.035605	1.4485
Q6RUV5	8.8192	3.1407	0.013356	1.8743
P81425	9.104	3.1865	0.0094729	2.0235
P27487	9.4006	3.2327	0.0090562	2.0431
Q91V92	9.5226	3.2514	0.025559	1.5924
Q7T3A4	9.5363	3.2534	0.023982	1.6201
P54727	9.6398	3.269	0.024126	1.6175
P51665	9.6658	3.2729	0.038632	1.4131
Q3USJ8	9.7504	3.2855	0.011712	1.9314
P32119	9.9409	3.3134	0.013601	1.8664
P51659	10.668	3.4152	0.01285	1.8911
Q99623	10.761	3.4278	0.042258	1.3741
Q9H093	10.818	3.4354	0.010262	1.9888
P62913	10.848	3.4394	0.009686	2.0139
P51571	10.946	3.4523	0.011881	1.9252
O75915	11.532	3.5276	0.020647	1.6851
Q9NYL4	11.73	3.5521	0.018704	1.7281
Q9ERD7	11.963	3.5805	0.0054837	2.2609
Q04446	12.061	3.5923	0.0064827	2.1882
P04632	12.375	3.6293	0.0025822	2.588
P20591	12.613	3.6568	0.0066449	2.1775
P25789	12.634	3.6592	0.0083293	2.0794
P61028	12.673	3.6637	0.011372	1.9442
Q16555	12.678	3.6642	2.07e-05	4.6849
Q02978	12.761	3.6736	0.0083786	2.0768
P37108	12.83	3.6815	0.0083238	2.0797
P61619	13.245	3.7274	0.0086534	2.0628
P29401	13.316	3.7351	0.0013591	2.8667
P27348	13.578	3.7632	0.0198	1.7033
P70333	14.196	3.8274	0.0052775	2.2776
P48643	14.361	3.8441	0.01285	1.8911
Q01344	14.857	3.8931	0.007885	2.1032
P06703	14.865	3.8938	0.0076034	2.119
P12823	14.94	3.9011	0.010256	1.989
P37802	15.02	3.9088	0.0056049	2.2514
P04439	15.582	3.9618	0.0054623	2.2626
P30041	15.724	3.9749	0.0065629	2.1829
P43304	15.777	3.9797	0.0066705	2.1758
Q1XAA8	15.836	3.9851	0.00651	2.1864
Q2GHG1	15.974	3.9977	0.0053873	2.2686
P61979	15.975	3.9977	0.0013326	2.8753
P04350	16.047	4.0042	0.0069738	2.1565
Q00839	16.095	4.0085	0.0060458	2.2185
P62964	16.272	4.0243	0.006313	2.1998
P04844	16.359	4.032	0.025012	1.6019
Q13885	16.888	4.0779	0.0060548	2.2179
P22626	16.942	4.0826	0.0068485	2.1644
Q01105	16.942	4.0826	0.0087516	2.0579
O60506	17.04	4.0909	0.0010912	2.9621
Q7YR38	17.045	4.0913	0.0044673	2.35
P00403	17.147	4.0999	0.0058697	2.2314
P13010	18.56	4.2142	0.0042439	2.3722
Q58FF8	18.671	4.2227	0.0038571	2.4137
P53621	18.958	4.2448	0.005441	2.2643
C0HKE8	21.231	4.4081	0.0034012	2.4684
P07686	21.316	4.4138	0.023185	1.6348
P13674	21.422	4.421	0.00016164	3.7915
P46940	22.021	4.4608	7.09e-05	4.1496
O75083	22.031	4.4615	0.00022951	3.6392
Q64523	23.054	4.527	0.019724	1.705
P81623	23.367	4.5464	0.0030644	2.5136
P36578	23.847	4.5757	0.0025414	2.5949
Q15233	23.982	4.5839	0.0078471	2.1053
Q15019	24.142	4.5935	7.09e-05	4.1494
Q6ZU15	24.393	4.6084	0.0011779	2.9289
Q9BVA1	24.939	4.6403	0.00030496	3.5158
P61158	25.598	4.678	0.02098	1.6782
P67778	25.645	4.6806	0.0038821	2.4109
P28838	26.388	4.7218	0.0043338	2.3631
P19338	27.155	4.7631	0.0014485	2.8391
P50991	27.531	4.783	0.0046093	2.3364
P16949	27.661	4.7898	0.0026821	2.5715
P06744	29.078	4.8619	0.0034246	2.4654
P46978	30.689	4.9396	0.0032908	2.4827
P62084	31.624	4.983	1.72e-05	4.7633
P31039	31.742	4.9883	0.0087449	2.0582
P42785	31.778	4.99	0.0031409	2.5029
Q12797	31.823	4.992	0.0022115	2.6553
Q13813	32.31	5.0139	0.018531	1.7321
Q9Y6N5	33.401	5.0618	0.0030841	2.5109
P31946	34.393	5.1041	0.011051	1.9566
Q9BTV4	36.108	5.1742	0.011806	1.9279
Q9NTK5	36.531	5.191	0.0090006	2.0457
Q92930	37.956	5.2463	0.0070549	2.1515
Q6PEY2	39.411	5.3005	0.0035841	2.4456
P37837	40.533	5.341	0.0024992	2.6022
P19105	41.253	5.3664	8.67e-05	4.0618
Q99460	41.533	5.3762	0.008819	2.0546
P31949	41.866	5.3877	0.0044104	2.3555
O42265	43.021	5.427	9.69e-05	4.0138
O15173	50.846	5.6681	0.0061852	2.2086
O95302	52.38	5.7109	0.0026063	2.584
O15145	52.561	5.7159	0.0019831	2.7027
P15880	53.033	5.7288	0.0020709	2.6839
P61223	53.319	5.7366	0.00033415	3.4761
Q9BSJ8	54.217	5.7607	0.0022221	2.6532
O14950	56.187	5.8122	0.0001015	3.9935
P54709	56.614	5.8231	0.0064226	2.1923
Q9NZM1	62.471	5.9651	0.0040651	2.3909
Q01518	67.196	6.0703	0.00070519	3.1517
A6NIZ1	71.044	6.1506	2.76e-05	4.5591
O00410	72.107	6.1721	0.0055706	2.2541
Q14204	78.828	6.3006	0.00093088	3.0311
Q62048	85.056	6.4103	0.001332	2.8755
P30153	85.803	6.423	0.0010263	2.9887
Q14103	95.67	6.58	0.0016156	2.7917
P07858	96.699	6.5954	0.0013691	2.8636
O00159	111.84	6.8053	0.00070177	3.1538
Q53GQ0	128.85	7.0096	0.0009715	3.0126
Q6FI13	132.09	7.0454	0.00095408	3.0204
P62825	135.77	7.0851	0.00027657	3.5582
O14880	160.72	7.3284	0.00026412	3.5782
Q7KZF4	0.119	-3.071	0.050007	1.301
P50578	0.042838	-4.545	0.050376	1.2978
P80723	0.10354	-3.2717	0.050567	1.2961
Q00341	3.7649	1.9126	0.050711	1.2949
P62269	0.1538	-2.7009	0.050827	1.2939
P04179	0.10125	-3.304	0.051471	1.2884
P98095	3.5635	1.8333	0.051886	1.2849
P51153	6.3133	2.6584	0.052166	1.2826
Q32P51	4.7429	2.2458	0.052754	1.2777
Q9UNL2	3.3643	1.7503	0.053201	1.2741
Q6PBX9	6.2668	2.6477	0.053437	1.2722
P40925	5.1368	2.3609	0.054462	1.2639
Q59LS1	0.13781	-2.8593	0.05469	1.2621
P68402	3.4918	1.804	0.054926	1.2602
P04843	0.49356	-1.0187	0.056003	1.2518
P04075	0.12868	-2.9582	0.058554	1.2324
P35908	0.086093	-3.538	0.059691	1.2241
P54652	0.11459	-3.1254	0.060619	1.2174
P63027	0.19584	-2.3523	0.063487	1.1973
P84103	2.9349	1.5533	0.063636	1.1963
P00367	0.14801	-2.7562	0.063836	1.1949
P49368	3.814	1.9313	0.063969	1.194
P48047	3.8673	1.9513	0.064379	1.1913
P48444	3.8324	1.9382	0.065212	1.1857
Q98874	3.1031	1.6337	0.066292	1.1785
Q14974	0.1614	-2.6313	0.066873	1.1748
P24539	6.5718	2.7163	0.067007	1.1739
P36542	3.7139	1.8929	0.068194	1.1663
Q32P28	5.6174	2.4899	0.069472	1.1582
Q02878	0.068033	-3.8776	0.070072	1.1545
P07355	0.12986	-2.945	0.070669	1.1508
Q09073	0.21512	-2.2168	0.071386	1.1464
P49411	4.5059	2.1718	0.07526	1.1234
Q9H0U4	0.22595	-2.1459	0.075263	1.1234
Q9UBG0	0.011939	-6.3882	0.07634	1.1172
Q9Y696	3.2986	1.7219	0.077341	1.1116
P08134	3.345	1.742	0.07922	1.1012
P14625	0.13176	-2.924	0.080833	1.0924
P26641	0.29007	-1.7855	0.084652	1.0724
Q9BUF5	3.292	1.719	0.086615	1.0624
P09382	0.31312	-1.6752	0.087918	1.0559
Q90512	3.4091	1.7694	0.089079	1.0502
P04083	0.082802	-3.5942	0.090403	1.0438
O00571	9.2331	3.2068	0.092746	1.0327
P62806	0.18996	-2.3962	0.09428	1.0256
O14773	0.18349	-2.4463	0.095222	1.0213
P18206	0.1425	-2.811	0.095511	1.0199
P50395	3.0713	1.6188	0.09901	1.0043
Q99878	0.1517	-2.7207	0.099516	1.0021
