# Supplementary material for: The Effect of Lipid Extract of Nannochloropsis oceanica Marine Microalgae on Glutathione and Thioredoxin-Dependent Antioxidant Systems in UVB-Irradiated Keratinocytes
Source: Mar Drugs. 2025 Nov 26;23(12):454. doi: 10.3390/md23120454 (PMC12735059; doi:10.3390/md23120454)
Supplement: Supplementary file 1 [file marinedrugs-23-00454-s001.zip › Supplementary table S1.xlsx]

## Sheet: Arkusz1
Supplementary Table S1. The IDs of the proteins that were identified and semi-quantified in control keratinocytes (Ctr), as well as in these cells following UVB radiation [312 nm; 60 mJ/cm2] and/or treated with lipid extract of Nannochloropsis oceanica (Algae) [3 µg/mL]. Data obtained using a high-performance liquid chromatography system Ultimate 3000 (Dionex, Idstein, Germany) coupled to a Q Exa…
ID	Ctr			Algae			UVB			UVB + Algae
	Ctr 1	Ctr 2	Ctr 3	Algae 1	Algae 2	Algae 3	UVB 1	UVB 2	UVB 3	UVB+algae 1	UVB+algae 2	UVB+algae 3
P49448	32276000	32276000	15996000	16503000	16503000	16503000	44205000	75862000	75862000	6407400	2140000	2140000
Q53GQ0	471870000	471870000	1192200000	1192200000	1192200000	1192200000	17849000	12324000	12324000	2302000	2302000	2302000
P54709	343670000	343670000	938730000	1224500000	1224500000	1224500000	23869000	57093000	61256000	6407400	2302000	2302000
Q99460	343670000	343670000	991680000	991680000	991680000	991680000	15714000	15714000	15714000	7153200	2302000	2302000
Q5PJI5	66513000	66513000	66513000	52923000	52923000	52923000	68072000	64756000	71587000	2698400	2698400	2698400
Q562R1	29075000	29075000	29075000	2310100000	2310100000	3705000	42679000	15941000	15941000	7321600	2698400	2698400
Q5PJX8	75555000	64484000	64484000	62303000	62303000	62303000	111830000	128840000	128840000	8723500	2745900	2745900
O15145	1.0498e+09	1.0498e+09	5400600000	1.8577e+09	1.8577e+09	1.8577e+09	45470000	12961000	12961000	8793500	8793500	8793500
P37837	991680000	991680000	991680000	1432600000	1432600000	1432600000	32441000	37488000	37488000	8793500	8793500	8793500
P06744	564050000	564050000	6367400	1.0498e+09	1.0498e+09	1.0498e+09	42686000	34117000	34117000	8982200	8982200	8982200
Q6PEY2	2453100000	2453100000	2453100000	1.7628e+09	1.7628e+09	1.7628e+09	50258000	11144000	11144000	11707000	9392000	9392000
O14880	6858700	6858700	6858700	5400600000	5400600000	5400600000	11526000	11117000	15902000	7153200	11982000	11982000
P37108	991680000	991680000	991680000	783500000	783500000	783500000	32467000	11732000	11732000	15193000	15193000	15193000
P67778	21921000	21921000	21921000	1.566e+09	1.566e+09	1.566e+09	61316000	111900000	111900000	15193000	15193000	15193000
P62964	1.566e+09	1.566e+09	1.6419e+09	1200700000	1200700000	1200700000	36778000	36778000	36778000	18359000	18359000	18359000
Q5D862	1224500000	1224500000	9673700	5291100	5866800	5866800	11526000	11526000	11526000	18359000	18359000	18359000
P98095	1199600000	1199600000	1432600000	263860000	263860000	263860000	15879000	25397000	25397000	18359000	18359000	18864000
Q00839	1082500000	1082500000	1199600000	1199600000	1199600000	1199600000	28728000	31700000	31700000	18359000	18359000	19833000
P30386	78602000	16942000	15521000	20148000	20148000	2479100	111830000	72620000	72620000	18359000	18359000	19922000
Q2GHG1	564050000	564050000	1224500000	1224500000	1224500000	1224500000	19107000	19107000	5923800	18359000	18359000	24046000
Q59LS1	21417000	21417000	21417000	10204000	10204000	10204000	20664000	20664000	39409000	18359000	18359000	18864000
Q15836	28265000	28265000	14782000	16314000	16314000	16314000	67235000	67235000	67235000	18864000	18359000	19833000
P62913	1.6419e+09	1.6419e+09	991680000	809020000	809020000	809020000	20976000	20976000	20976000	18359000	18359000	19922000
Q9UNL2	263860000	263860000	263860000	263860000	263860000	263860000	13341000	13341000	13341000	18864000	18864000	24046000
P43304	783500000	783500000	783500000	1192200000	1192200000	1192200000	31226000	9106300	9106300	18864000	18864000	18359000
P68402	1432600000	1432600000	809020000	263860000	263860000	263860000	22607000	9775200	9775200	18864000	18864000	18359000
P53621	348120000	348120000	961020000	1432600000	1432600000	1432600000	24180000	14089000	14089000	18864000	18864000	18359000
P50990	19155000	19155000	19155000	6367400	6367400	6367400	59639000	23711000	23711000	18864000	18864000	18359000
P30041	1.5194e+09	1.5194e+09	1.5194e+09	1192200000	1192200000	1192200000	36019000	49121000	49121000	18864000	18864000	18864000
P02453	74429000	74429000	74429000	33240000	33240000	33240000	50258000	50222000	50222000	18864000	18864000	18359000
P06396	1.5194e+09	1.5194e+09	10204000	6858700	6858700	6858700	49190000	65241000	65241000	18864000	18864000	18864000
Q1XAA8	938730000	938730000	938730000	1200700000	1200700000	1200700000	32293000	32293000	27535000	18864000	18864000	18864000
P12823	343670000	343670000	1.725e+09	1432600000	1432600000	1432600000	41431000	41431000	41431000	25521000	18864000	18864000
P02668	10575000	10575000	11276000	15154000	15154000	15154000	66049000	66049000	66049000	6407400	18864000	19833000
P51149	11981000	11981000	11981000	13005000	13005000	13005000	30125000	53649000	53649000	38419000	19833000	19922000
Q15019	776030000	776030000	961020000	961020000	961020000	961020000	17445000	15690000	15161000	5876500	19922000	24046000
P62084	2310100000	2310100000	991680000	938730000	938730000	938730000	17277000	19512000	19136000	2698400	24046000	18864000
P07910	19385000	19385000	19385000	7806900	7806900	7806900	22338000	75989000	75989000	5048300	24784000	19833000
P32119	1082500000	1082500000	1082500000	991680000	991680000	991680000	10936000	11421000	11421000	25521000	25521000	19922000
P15880	31493000	31493000	31493000	5400600000	5400600000	5400600000	29462000	31735000	31735000	25521000	25521000	24046000
Q9H093	452210000	452210000	1109700000	1109700000	1109700000	1109700000	17445000	96185000	96185000	25521000	25521000	25521000
P01042	1.566e+09	1.566e+09	1.566e+09	7806900	7806900	7806900	49190000	49190000	60976000	29708000	29708000	29708000
P55084	23946000	23946000	12750000	23458000	23458000	23458000	30395000	37507000	61646000	5048300	29708000	5048300
P00367	32276000	32276000	15996000	18210000	18210000	18210000	44205000	75862000	75862000	30610000	30610000	30610000
P17182	39878000	17839000	17839000	10530000	10530000	10530000	37710000	37710000	37710000	30610000	30610000	30610000
Q3USJ8	520740000	520740000	1199600000	1199600000	1199600000	1199600000	18317000	18317000	18317000	30610000	30610000	30610000
P04004	1432600000	1432600000	10204000	6367400	6367400	6367400	49190000	25544000	25544000	30610000	30610000	30610000
Q12907	991680000	991680000	1.0498e+09	1.0498e+09	1.0498e+09	1.0498e+09	21405000	21193000	21193000	33001000	31926000	33001000
Q9D2U9	38154000	38154000	15912000	16374000	16374000	16374000	67235000	67235000	32986000	33001000	33001000	33001000
Q02978	15154000	15154000	15154000	1.725e+09	1.725e+09	1.725e+09	55554000	55554000	55554000	33633000	33633000	33633000
P63027	28265000	28265000	14782000	15950000	15950000	15950000	67235000	67235000	67235000	18359000	33633000	18359000
Q6RUV5	274110000	274110000	10204000	1192200000	1192200000	1192200000	37361000	37361000	37361000	33633000	33633000	33633000
P11488	25097000	25097000	11302000	15589000	15589000	15589000	39545000	35769000	47177000	5048300	36669000	5048300
P47756	19314000	19314000	19314000	6858700	6858700	6858700	32467000	29485000	33045000	1167800	37242000	1167800
P59999	337490000	337490000	783500000	1199600000	1199600000	1199600000	23069000	49724000	33761000	42390000	42390000	42390000
Q8HZP9	28953000	28953000	28953000	17400000	17400000	17400000	77728000	48743000	48743000	33633000	44959000	44959000
P08134	452210000	452210000	2453100000	991680000	991680000	991680000	42183000	42183000	42183000	82465000	47637000	47637000
Q7T2E8	471870000	471870000	5400600000	991680000	991680000	991680000	42234000	42234000	42234000	125030000	47637000	47637000
P13674	16374000	16374000	16374000	2453100000	2453100000	2453100000	58977000	58977000	103190000	18353000	58909000	58909000
P19012	1.5194e+09	1.5194e+09	35785000	19489000	19489000	19489000	67716000	67716000	67716000	18864000	68783000	68783000
Q7Z406	26226000	26226000	721050000	21921000	21921000	21921000	45351000	45351000	45351000	68783000	68783000	68783000
P12110	356590000	356590000	1.8577e+09	809020000	809020000	809020000	42182000	31516000	31516000	18864000	70954000	70954000
A5A6J1	5400600000	5400600000	5400600000	1.8577e+09	1.8577e+09	1.8577e+09	51167000	11144000	11144000	82465000	82465000	82465000
Q9UL46	235840000	235840000	235840000	235840000	235840000	235840000	13341000	10475000	10475000	114010000	114010000	114010000
P30381	1200700000	1200700000	1200700000	1.0498e+09	1.0498e+09	1.0498e+09	35081000	25622000	25622000	114010000	114010000	42390000
P13473	337490000	337490000	1.566e+09	1200700000	1200700000	1200700000	40444000	27829000	27829000	114010000	114010000	44959000
Q32P51	9841700000	9841700000	9841700000	2.0149e+09	2.0149e+09	2.0149e+09	52696000	57062000	57062000	114010000	114010000	47637000
P04632	650580000	650580000	10204000	1192200000	1192200000	1192200000	44026000	5650000	5650000	5048300	114010000	47637000
P49368	15050000	15050000	15050000	1.6419e+09	1.6419e+09	1.6419e+09	22607000	11018000	11018000	114010000	114010000	58909000
Q9BVK6	317720000	317720000	938730000	938730000	938730000	938730000	15714000	53712000	53712000	995330000	995330000	68783000
O75037	938730000	938730000	1.7628e+09	1.5194e+09	1.5194e+09	1.5194e+09	44721000	44721000	44721000	995330000	995330000	68783000
Q9EQH3	348120000	348120000	1.0007e+09	1.0007e+09	1.0007e+09	1.0007e+09	15879000	15879000	15879000	68783000	1452000	70954000
P07686	520740000	520740000	5291100	1.0007e+09	1.0007e+09	1.0007e+09	42679000	42679000	42679000	1542600	1542600	82465000
O00571	1192200000	1192200000	6367400	2453100000	2453100000	2453100000	45931000	45931000	45931000	68783000	1838000	114010000
P31946	1109700000	1109700000	1109700000	991680000	991680000	991680000	35018000	35018000	35018000	8723500	2745900	2302000
P24539	2453100000	2453100000	5400600000	991680000	991680000	991680000	38340000	15155000	15155000	49213000	2527500	2527500
Q6FI13	568740000	568740000	1432600000	1432600000	1432600000	1432600000	19615000	20868000	20868000	2698400	2698400	2698400
Q64523	575750000	575750000	1.5194e+09	1.5194e+09	1.5194e+09	1.5194e+09	19647000	20868000	20868000	18359000	18359000	2698400
Q62048	731130000	731130000	938730000	938730000	938730000	938730000	20097000	20097000	20097000	2745900	2745900	2745900
P04844	632180000	632180000	9673700	1109700000	1109700000	1109700000	43009000	43009000	43009000	18864000	18864000	3000000
Q99623	991680000	991680000	2310100000	1.725e+09	1.725e+09	1.725e+09	45324000	40663000	40663000	49213000	19625000	4170000
Q15233	650580000	650580000	809020000	809020000	809020000	809020000	19999000	11739000	11739000	8982200	8982200	4278700
O00410	1199600000	1199600000	6858700	5400600000	5400600000	5400600000	46081000	46081000	46081000	5048300	114010000	5048300
P27348	2.0149e+09	2.0149e+09	2310100000	938730000	938730000	938730000	37361000	37361000	37361000	18864000	18864000	5585700
Q14204	783500000	783500000	991680000	991680000	991680000	991680000	20664000	20664000	20664000	2745900	2745900	5811500
Q9NTK5	263860000	263860000	783500000	783500000	783500000	783500000	13554000	6265700	6265700	5876500	1542600	5876500
Q32P28	520740000	520740000	1200700000	1200700000	1200700000	1200700000	18908000	7552400	7552400	68783000	6362100	6362100
Q01518	15650000	15650000	15650000	1.8577e+09	1.8577e+09	1.8577e+09	55855000	55855000	55855000	5048300	18359000	6407400
O75390	21740000	21740000	21740000	10204000	10204000	10204000	60731000	60731000	60731000	68783000	18864000	6411600
Q9UBG0	9673700	9673700	9673700	5291100	5291100	5291100	13354000	42343000	12644000	125030000	125030000	7153200
P31949	5291100	5291100	5291100	2310100000	2310100000	2310100000	53221000	41264000	41264000	14610000	14610000	7571700
P31039	1199600000	1199600000	1199600000	1.0007e+09	1.0007e+09	1.0007e+09	35018000	12499000	12499000	8723500	2745900	7650200
P49721	520740000	520740000	1.0498e+09	961020000	961020000	961020000	25340000	13771000	13771000	33633000	14681000	8144100
Q07020	991680000	26917000	19490000	22875000	9441700	9441700	10936000	10936000	10936000	6407400	1542600	8723500
P46978	650580000	650580000	1224500000	1082500000	1082500000	1082500000	30283000	30283000	30283000	8793500	8723500	8723500
P51665	356590000	356590000	991680000	1.5194e+09	1.5194e+09	1.5194e+09	25017000	25017000	25017000	49213000	8793500	8793500
P48643	564050000	564050000	1109700000	991680000	991680000	991680000	28561000	10173000	10173000	18359000	18359000	8949900
P30153	1224500000	1224500000	1224500000	1082500000	1082500000	1082500000	35328000	35328000	35328000	2302000	2302000	8982200
Q24186	776030000	776030000	1.5194e+09	52080000	52080000	52080000	106860000	25756000	22727000	2140000	2140000	9021900
P42785	809020000	809020000	809020000	1199600000	1199600000	1199600000	32293000	8239900	8239900	9392000	9392000	9392000
P07858	520740000	520740000	9841700000	991680000	991680000	991680000	13554000	78950000	78950000	1542600	1542600	9596100
Q9Y696	235840000	235840000	235840000	235840000	235840000	235840000	11656000	11656000	11656000	18864000	18864000	10278000
P50991	12119000	12119000	12119000	1.566e+09	1.566e+09	1.566e+09	54321000	15618000	15618000	14610000	14610000	10954000
P55841	452210000	452210000	9295000	15050000	15050000	15050000	65814000	28431000	22678000	82465000	26716000	11102000
Q01105	1.0498e+09	1.0498e+09	1192200000	1192200000	1192200000	1192200000	21859000	21859000	21859000	18359000	18359000	11562000
P81623	1.5194e+09	1.5194e+09	1.566e+09	1199600000	1199600000	1199600000	36485000	19535000	19535000	11699000	20308000	11699000
Q92930	263860000	263860000	1192200000	1.0007e+09	1.0007e+09	1.0007e+09	15714000	13434000	16764000	6407400	2302000	11707000
P51153	263860000	263860000	1199600000	1.0498e+09	1.0498e+09	1.0498e+09	15714000	13434000	16764000	51257000	11707000	11707000
Q7T3A4	263860000	263860000	1200700000	1082500000	1082500000	1082500000	15714000	13434000	16764000	30610000	30610000	11707000
P61028	235840000	235840000	1109700000	991680000	991680000	991680000	15714000	13434000	16764000	5048300	114010000	11707000
P61026	274110000	274110000	1224500000	1109700000	1109700000	1109700000	15714000	13434000	16764000	114010000	114010000	11707000
O75915	809020000	809020000	1.725e+09	1432600000	1432600000	1432600000	44205000	44205000	44205000	33633000	33633000	11881000
P28838	1.725e+09	1.725e+09	1.7628e+09	1.5194e+09	1.5194e+09	1.5194e+09	7963000	15762000	15762000	14610000	14610000	12340000
P54727	341830000	341830000	809020000	1200700000	1200700000	1200700000	23822000	23822000	23822000	33633000	33633000	12531000
P62249	20064000	20064000	20064000	7822700	7822700	7822700	68072000	18571000	18571000	68783000	12672000	12641000
P49411	520740000	520740000	1082500000	991680000	991680000	991680000	27144000	12824000	12824000	68783000	12670000	12670000
Q9H4M9	274110000	274110000	809020000	809020000	809020000	809020000	13723000	13723000	13723000	33633000	33633000	13031000
P19971	235840000	235840000	6367400	1.0007e+09	1.0007e+09	1.0007e+09	39126000	39126000	39126000	33633000	33633000	13726000
O15173	1.0007e+09	1.0007e+09	2453100000	1.7628e+09	1.7628e+09	1.7628e+09	45351000	24541000	28930000	8723500	2745900	13892000
Q9Y678	263860000	263860000	263860000	263860000	263860000	263860000	12567000	40720000	40720000	14610000	14610000	13933000
P51659	419810000	419810000	991680000	783500000	783500000	783500000	25203000	14419000	14419000	18864000	18864000	14148000
Q13885	938730000	938730000	991680000	991680000	991680000	991680000	21398000	21398000	21398000	14610000	14610000	14610000
Q9BVA1	809020000	809020000	991680000	991680000	991680000	991680000	20976000	20976000	20976000	5811500	29708000	14610000
Q91V92	263860000	263860000	9673700	1109700000	1109700000	1109700000	40176000	8824900	8824900	33633000	15071000	15071000
P51571	451620000	451620000	991680000	809020000	809020000	809020000	18908000	20343000	20343000	18864000	18864000	15071000
P16949	263860000	263860000	7806900	1082500000	1082500000	1082500000	39545000	39545000	39545000	8982200	8793500	15193000
Q14974	11836000	11836000	11836000	10204000	10204000	10204000	18317000	20937000	20937000	15525000	17168000	15525000
P06703	568740000	568740000	6858700	1082500000	1082500000	1082500000	42828000	42828000	42828000	18359000	18359000	16436000
P04350	776030000	776030000	1.566e+09	1200700000	1200700000	1200700000	44205000	44205000	44205000	18864000	18864000	16889000
P61619	5400600000	5400600000	1.0498e+09	991680000	991680000	991680000	22654000	22654000	22654000	18864000	18864000	16982000
Q9BSJ8	341830000	341830000	991680000	991680000	991680000	991680000	15714000	17454000	17454000	2745900	2745900	17153000
Q00341	1192200000	1192200000	1224500000	263860000	263860000	263860000	22341000	29037000	29037000	17709000	15525000	17709000
Q9BTV4	337490000	337490000	991680000	991680000	991680000	991680000	15714000	128960000	61137000	5876500	1542600	17826000
Q9Y6N5	6367400	6367400	6367400	2453100000	2453100000	2453100000	53221000	28231000	28231000	18353000	17709000	18353000
P00403	783500000	783500000	1.6419e+09	1224500000	1224500000	1224500000	23069000	21102000	33216000	17709000	17097000	18779000
A6NIZ1	2.0149e+09	2.0149e+09	2.0149e+09	1.6419e+09	1.6419e+09	1.6419e+09	32293000	46082000	8436100	2745900	10507000	19001000
P61223	2310100000	2310100000	2310100000	1.725e+09	1.725e+09	1.725e+09	32293000	46082000	8436100	5811500	10507000	19001000
P84103	1200700000	1200700000	1.5194e+09	263860000	263860000	263860000	25017000	29925000	27974000	18359000	49739000	19127000
Q98874	1224500000	1224500000	783500000	235840000	235840000	235840000	22392000	22392000	22392000	18864000	18864000	19223000
P62269	2.0149e+09	2.0149e+09	8591700	12119000	12119000	12119000	41431000	63334000	37473000	18864000	24398000	19270000
P25789	2310100000	2310100000	2453100000	961020000	961020000	961020000	37710000	37710000	37710000	18864000	18864000	19353000
P36578	16314000	16314000	16314000	2310100000	2310100000	2310100000	25340000	67256000	52885000	18359000	62374000	20393000
O00264	24002000	24002000	24002000	29813000	29813000	29813000	64714000	74382000	78617000	2302000	29560000	20912000
Q90512	1.0007e+09	1.0007e+09	1.0007e+09	809020000	809020000	809020000	32560000	32560000	35646000	68783000	38545000	21124000
P83778	9276200	6364400	6364400	8996700	8996700	8996700	22392000	30786000	18613000	1542600	16554000	21133000
Q9P2E9	263860000	263860000	263860000	263860000	263860000	263860000	13354000	37369000	37369000	8723500	29042000	21601000
P45880	45059000	45059000	45059000	63287000	63287000	63287000	19615000	101660000	96055000	69629000	69629000	22702000
Q6PBX9	1109700000	1109700000	1200700000	235840000	235840000	235840000	22338000	31652000	31652000	8174200	2698400	23114000
P23246	18715000	18715000	18715000	5291100	5291100	5291100	42183000	42183000	33073000	18353000	18353000	23297000
P46940	731130000	731130000	1432600000	1109700000	1109700000	1109700000	30395000	25829000	25829000	6407400	38361000	23536000
Q7YR38	419810000	419810000	1082500000	1082500000	1082500000	1082500000	17277000	213740000	213740000	14610000	14610000	24116000
Q3SX09	10530000	10530000	10530000	10204000	10204000	10204000	44721000	143290000	34579000	30610000	41459000	24444000
P04439	731130000	731130000	10204000	1199600000	1199600000	1199600000	19647000	51613000	51613000	18359000	18359000	24702000
P13010	341830000	341830000	1.6419e+09	1224500000	1224500000	1224500000	40444000	40444000	40444000	15193000	14610000	25521000
Q13813	961020000	961020000	1.0007e+09	1.0007e+09	1.0007e+09	1.0007e+09	21405000	16155000	16155000	5811500	1167800	25554000
P40925	321070000	321070000	10204000	1199600000	1199600000	1199600000	40444000	40444000	40444000	68783000	26450000	25654000
Q14103	7806900	7806900	7806900	9841700000	9841700000	9841700000	42686000	52282000	52282000	26455000	19552000	26455000
P46781	20164000	20164000	20164000	42223000	42223000	42223000	77728000	31501000	81766000	8723500	74847000	27300000
Q9NRW1	21843000	17729000	17729000	28215000	28215000	28215000	35018000	48125000	45192000	18864000	18864000	27478000
P17608	21843000	17729000	17729000	28215000	28215000	28215000	35018000	48125000	45192000	33633000	27478000	27478000
P20591	9841700000	9841700000	5291100	991680000	991680000	991680000	11656000	15117000	15117000	18359000	18359000	27957000
P80723	17439000	11068000	11068000	11947000	11947000	754130	21859000	33690000	33690000	15193000	29146000	28219000
O60506	961020000	961020000	1.8577e+09	1.566e+09	1.566e+09	1.566e+09	36485000	58660000	55430000	14610000	66847000	28511000
Q9NYL4	263860000	263860000	263860000	263860000	263860000	263860000	35081000	35335000	35335000	2302000	2302000	28600000
Q6ZU15	29602000	29602000	29602000	2453100000	2453100000	2453100000	24180000	57227000	52729000	18864000	58334000	28722000
P62825	18210000	18210000	18210000	9841700000	9841700000	9841700000	27144000	36157000	28043000	15193000	24327000	28783000
Q96AY3	20088000	11344000	11344000	13967000	13967000	13967000	36019000	54168000	25201000	9896300	38503000	29065000
O60664	23406000	11277000	11277000	17461000	17461000	17461000	19107000	27926000	27926000	1542600	1542600	29772000
Q9GZV4	1.566e+09	1.566e+09	991680000	783500000	783500000	783500000	13341000	13341000	13341000	30610000	25521000	30610000
P63241	1.5194e+09	1.5194e+09	961020000	263860000	263860000	263860000	13341000	13341000	13341000	33633000	33001000	30610000
Q9H0U4	1.7628e+09	1.7628e+09	14019000	32185000	32185000	32185000	67235000	94243000	61154000	30610000	68759000	31197000
P62820	1.8577e+09	1.8577e+09	14019000	32185000	32185000	32185000	67235000	94243000	61154000	68759000	68759000	31197000
Q92928	1.725e+09	1.725e+09	14019000	32185000	32185000	32185000	67235000	94243000	61154000	68759000	68759000	31197000
P50395	471870000	471870000	1.0007e+09	938730000	938730000	938730000	25317000	28809000	28809000	82465000	82465000	31216000
O14950	1082500000	1082500000	9841700000	2.0149e+09	2.0149e+09	2.0149e+09	21411000	27025000	28203000	2302000	26208000	31352000
P19105	1109700000	1109700000	5291100	2310100000	2310100000	2310100000	21411000	27025000	28203000	8982200	26208000	31352000
P19338	263860000	263860000	6858700	1.0498e+09	1.0498e+09	1.0498e+09	39126000	77770000	77770000	1542600	36348000	31366000
P14314	38096000	38096000	38096000	6367400	6367400	6367400	44026000	71258000	36274000	6407400	79879000	31471000
P47755	632180000	632180000	1200700000	1.0498e+09	1.0498e+09	1.0498e+09	30125000	23226000	23226000	31926000	30610000	31926000
O42265	26463000	26463000	26463000	1.7628e+09	1.7628e+09	1.7628e+09	36778000	51639000	51639000	2745900	33068000	32024000
Q13162	17684000	17684000	12503000	29255000	29255000	29255000	35386000	76615000	76615000	5048300	114010000	32224000
P11279	36274000	19657000	19678000	40647000	40647000	40647000	32560000	32560000	25277000	33633000	32265000	32265000
P18124	94773000	49724000	24246000	100350000	100350000	100350000	85676000	167680000	55943000	8183800	111130000	32441000
P52565	22775000	22775000	22775000	35249000	35249000	35249000	85676000	61745000	23242000	11707000	11707000	33001000
P68371	44701000	15899000	6733700	31185000	31185000	31185000	85012000	145400000	145400000	8793500	54253000	33006000
P18669	56548000	56548000	56548000	50726000	50726000	50726000	40444000	44054000	32181000	2745900	96963000	33210000
Q8MKE8	56548000	56548000	56548000	50726000	50726000	50726000	40444000	44054000	32181000	31926000	96963000	33210000
P15259	56548000	56548000	56548000	50726000	50726000	50726000	40444000	44054000	32181000	96963000	96963000	33210000
O14773	24543000	24543000	24543000	24769000	24769000	24769000	83480000	45331000	49689000	33633000	33444000	33444000
P13647	54303000	38616000	59429000	30831000	30831000	30831000	84654000	84654000	43167000	68783000	33521000	33521000
P48444	568740000	568740000	1192200000	991680000	991680000	991680000	28728000	28728000	28728000	68783000	68783000	33633000
P36542	1.0498e+09	1.0498e+09	1.0498e+09	961020000	961020000	961020000	32679000	21214000	21214000	68783000	68783000	33633000
P48047	575750000	575750000	1199600000	1.0007e+09	1.0007e+09	1.0007e+09	29462000	28918000	28918000	68783000	68783000	33633000
P60024	10204000	10204000	10204000	6858700	6858700	6858700	53821000	53821000	53821000	18864000	18864000	35352000
Q13838	10204000	10204000	10204000	6367400	6367400	6367400	53348000	53348000	53348000	18864000	18864000	35352000
P50578	317720000	13235000	13235000	10248000	10248000	10248000	64254000	38125000	24068000	68783000	27696000	35729000
O95302	32978000	32978000	32978000	9841700000	9841700000	9841700000	51167000	50055000	42168000	48320000	48320000	35765000
P15586	47208000	47208000	47208000	7806900	7806900	7806900	45470000	56984000	38121000	18864000	34281000	35999000
Q14956	28517000	16263000	13685000	15650000	15650000	15650000	66875000	74307000	74307000	30610000	30610000	36664000
P70333	1192200000	1192200000	1192200000	991680000	991680000	991680000	32441000	30483000	30840000	14610000	14610000	36723000
Q9NZM1	15589000	15589000	15589000	1.7628e+09	1.7628e+09	1.7628e+09	12567000	81443000	10371000	2745900	2745900	36868000
P30044	1432600000	1432600000	1432600000	1109700000	1109700000	1109700000	35386000	19880000	19880000	33633000	33633000	38419000
P62241	26475000	26475000	26475000	13479000	13479000	13479000	77144000	41568000	41568000	68783000	68783000	38419000
C0HKE8	1.8577e+09	1.8577e+09	1.8577e+09	1.566e+09	1.566e+09	1.566e+09	49190000	118760000	94035000	15525000	15193000	38419000
C0HKE5	1.7628e+09	1.7628e+09	1.7628e+09	10204000	10204000	10204000	49190000	118760000	94035000	29708000	29708000	38419000
C0HKE7	1.725e+09	1.725e+09	1.725e+09	10204000	10204000	10204000	49190000	118760000	94035000	31926000	31926000	38419000
C0HKE1	1.6419e+09	1.6419e+09	1.6419e+09	9673700	9673700	9673700	49190000	118760000	94035000	38419000	38419000	38419000
P68363	26866000	26866000	26866000	18058000	18058000	18058000	61316000	80535000	47711000	15193000	50945000	38954000
P27487	1.8577e+09	1.8577e+09	2.0149e+09	809020000	809020000	809020000	21405000	21405000	21405000	18864000	18864000	39201000
P81425	1.7628e+09	1.7628e+09	1.8577e+09	783500000	783500000	783500000	21405000	21405000	21405000	18864000	18864000	39201000
P62424	21867000	21867000	21867000	15156000	15156000	15156000	23869000	109070000	49128000	2302000	41040000	39734000
O43852	991680000	33009000	75314000	21740000	21740000	21740000	77144000	230350000	230350000	18864000	66319000	39935000
Q969G5	28430000	28430000	28430000	31238000	31238000	31238000	52696000	80405000	57886000	82465000	50621000	42340000
Q02878	22857000	15163000	8413500	19865000	19865000	19865000	45324000	94020000	94020000	82465000	43778000	42601000
P0DMV9	21148000	21148000	21148000	12405000	12405000	12405000	69008000	115290000	31607000	5811500	69876000	44424000
P0DMV8	21148000	21148000	21148000	12405000	12405000	12405000	70097000	115290000	31607000	14610000	69876000	44424000
Q04446	991680000	991680000	1082500000	1082500000	1082500000	1082500000	21411000	20277000	20277000	18864000	18864000	46533000
O00159	1200700000	1200700000	7806900	9841700000	9841700000	9841700000	49190000	49190000	49190000	18359000	18353000	46578000
A5A6N4	76852000	24407000	24407000	69041000	69041000	69041000	53221000	103560000	47436000	1542600	56931000	47177000
Q14240	76852000	24407000	24407000	69041000	69041000	69041000	53221000	103560000	47436000	25521000	56931000	47177000
P62873	33956000	33956000	10280000	19627000	19627000	19627000	55855000	58858000	53240000	8723500	59129000	47553000
P61979	2453100000	2453100000	1.0007e+09	961020000	961020000	961020000	28561000	49079000	30083000	8793500	17945000	48965000
Q01344	1.0007e+09	1.0007e+09	1109700000	1109700000	1109700000	1109700000	21411000	21411000	21411000	14610000	11707000	49213000
P02666	20924000	17697000	26790000	18298000	9698600	6581800	23822000	28846000	25204000	25521000	29748000	49589000
P14174	15863000	11552000	11552000	10204000	10204000	10204000	32679000	30768000	17304000	11699000	25418000	50995000
Q16563	632180000	632180000	783500000	783500000	783500000	783500000	19903000	23403000	23403000	33633000	33633000	51257000
P23396	15950000	15950000	15950000	2.0149e+09	2.0149e+09	2.0149e+09	58835000	55130000	55130000	68783000	68783000	51257000
Q7KZF4	24303000	24303000	24303000	24195000	24195000	24195000	40176000	17800000	17800000	51257000	45888000	51257000
Q58FF8	24009000	24009000	24009000	1.725e+09	1.725e+09	1.725e+09	22341000	70290000	70290000	18864000	18864000	51773000
Q09073	575750000	575750000	7806900	51411000	51411000	51411000	21398000	52532000	52532000	52007000	111770000	52007000
Q9BUF5	321070000	321070000	961020000	961020000	961020000	961020000	15714000	86258000	86258000	82465000	33842000	52363000
Q8NHW5	33599000	33599000	33599000	5291100	5291100	5291100	59559000	46602000	48355000	68783000	34771000	52822000
P18563	31610000	31610000	18979000	33164000	33164000	33164000	58835000	55583000	54089000	8793500	64903000	53499000
P22626	5400600000	5400600000	9841700000	991680000	991680000	991680000	35328000	117270000	117270000	8982200	8982200	53529000
P12111	41725000	41725000	41725000	13580000	13580000	13580000	20097000	222560000	222560000	33633000	336860000	54992000
P01889	177820000	59950000	10824000	85237000	85237000	85237000	58977000	112600000	42472000	1542600	79151000	55605000
P30050	69501000	69501000	30351000	56281000	56281000	56281000	84654000	77519000	113670000	17709000	105100000	55906000
P10809	22590000	22590000	7545400	11836000	11836000	11836000	64714000	181090000	181090000	68783000	58898000	58898000
Q9P2D7	43635000	18408000	23737000	33761000	16168000	16168000	8116500	64350000	33748000	52007000	46940000	59894000
P22314	19489000	19489000	19489000	9673700	9673700	9673700	42234000	82211000	48326000	8982200	66365000	59899000
P38646	37751000	37751000	37751000	16494000	16494000	16494000	45931000	85382000	63910000	55693000	55693000	60087000
O75369	10248000	10248000	10248000	9673700	9673700	9673700	64254000	64254000	102410000	30610000	30610000	61885000
O15460	47334000	25045000	15316000	27957000	27957000	27957000	55554000	106450000	31926000	2747300	23589000	64818000
Q16658	26234000	19740000	19740000	28204000	28204000	28204000	46081000	43747000	55263000	14610000	14610000	65824000
O75083	23240000	23240000	23240000	1.6419e+09	1.6419e+09	1.6419e+09	38340000	38340000	41380000	5048300	50725000	67296000
P18206	56094000	56094000	56094000	17221000	17221000	17221000	66049000	30397000	33290000	26455000	14198000	67493000
P62704	15208000	15208000	15208000	28204000	28204000	1437300	61956000	101140000	92587000	2745900	90214000	68156000
P63243	1.5194e+09	1.5194e+09	938730000	11486000	11486000	11486000	25317000	29559000	29559000	33633000	33633000	68783000
Q12797	16503000	16503000	16503000	5400600000	5400600000	5400600000	59559000	53596000	53596000	38419000	38419000	68783000
P04216	36715000	52120000	17375000	19155000	19155000	19155000	67296000	99128000	66262000	51257000	51257000	68783000
P60033	321070000	321070000	1.5194e+09	1192200000	1192200000	1192200000	17849000	17849000	17849000	68783000	68783000	68783000
P61158	9841700000	9841700000	1082500000	991680000	991680000	991680000	8116500	28132000	28132000	1167800	1167800	68783000
P37802	991680000	991680000	991680000	1.5194e+09	1.5194e+09	1.5194e+09	13723000	30497000	30497000	18864000	18864000	69190000
Q9ERD7	26611000	26611000	26611000	1.8577e+09	1.8577e+09	1.8577e+09	42081000	106710000	37204000	33633000	37740000	69476000
O00299	63064000	12474000	12474000	22702000	22702000	22702000	65814000	92033000	65991000	8168800	67378000	70003000
P05556	98575000	32093000	18612000	83492000	83492000	83492000	42182000	253010000	35384000	53744000	53744000	72790000
Q9NQC3	54320000	28839000	18841000	28787000	28787000	28787000	84458000	117350000	117350000	2302000	77649000	74709000
O75396	16845000	16845000	12967000	11713000	11713000	11713000	43009000	63288000	63288000	33633000	76399000	76399000
P48668	133820000	133820000	176660000	47116000	18824000	18824000	53348000	25119000	47146000	18359000	18359000	76732000
P12234	348120000	348120000	1.7628e+09	783500000	783500000	783500000	42081000	42081000	42081000	82465000	62482000	82465000
O35587	41020000	28711000	20142000	19314000	19314000	19314000	67296000	71425000	76781000	8982200	46794000	82807000
Q03135	56821000	29303000	30008000	104330000	104330000	104330000	67716000	289420000	57736000	100560000	100560000	84756000
Q9ULV4	263860000	263860000	263860000	263860000	263860000	263860000	22654000	27689000	27689000	5048300	45286000	86984000
Q99536	126030000	78629000	26290000	122660000	122660000	122660000	84458000	245780000	108470000	6407400	97960000	89405000
P13667	62935000	62935000	62935000	9673700	9673700	9673700	61956000	44587000	82799000	49213000	30093000	93065000
P40926	961020000	961020000	961020000	1224500000	1224500000	1224500000	69008000	139010000	72008000	25521000	54966000	93861000
P39656	71845000	71845000	71845000	10204000	10204000	10204000	125030000	149280000	68327000	3554500	32055000	96872000
Q96D15	356590000	356590000	1.0498e+09	1.0498e+09	1.0498e+09	1.0498e+09	30283000	29483000	30663000	49213000	97288000	97288000
P52907	80975000	80975000	18540000	33040000	33040000	33040000	81274000	65194000	59327000	2745900	144300000	97394000
P60903	61821000	29977000	59894000	60136000	60136000	60136000	111590000	224010000	224010000	18864000	21937000	98410000
P29401	1.6419e+09	1.6419e+09	1.725e+09	1224500000	1224500000	1224500000	42828000	47120000	47120000	5811500	44959000	103080000
Q16555	26945000	26945000	26945000	2.0149e+09	2.0149e+09	2.0149e+09	54321000	100070000	50220000	18864000	91812000	111320000
P15531	156920000	69282000	49517000	83692000	83692000	83692000	111830000	208810000	156600000	15193000	153760000	111740000
P22392	156920000	69282000	49517000	83692000	83692000	83692000	111830000	208810000	156600000	25521000	153760000	111740000
P08779	98049000	40220000	110680000	52155000	52155000	52155000	70097000	36575000	65164000	1542600	56904000	112020000
P08473	451620000	451620000	2310100000	961020000	961020000	961020000	19999000	69127000	16094000	29708000	29708000	114010000
P16070	130240000	45060000	29259000	74849000	74849000	74849000	172910000	249610000	150870000	40921000	151710000	114910000
P21589	132830000	50203000	11275000	117170000	117170000	117170000	167770000	403240000	82570000	8793500	132680000	116500000
Q2QD07	46961000	18511000	8194600	27004000	27004000	27004000	66875000	123280000	43731000	30610000	113550000	117600000
O95399	110980000	72737000	43124000	21417000	21417000	21417000	135770000	164600000	164600000	14610000	118500000	118300000
O43707	991680000	991680000	2.0149e+09	1.6419e+09	8353600	8353600	31226000	148180000	148180000	49213000	29792000	120720000
P02662	51994000	45332000	53947000	53975000	20806000	20806000	111590000	80986000	66402000	11699000	65041000	121030000
P42224	79180000	79180000	79180000	51588000	11164000	11164000	60731000	130020000	55802000	5811500	127940000	122430000
Q14315	199340000	36375000	14984000	97747000	97747000	2804700	243110000	180350000	180660000	5811500	128120000	123820000
Q14764	30699000	30699000	10100000	20454000	20454000	20454000	81274000	85041000	85041000	9392000	8982200	125030000
Q6NZI2	451620000	40996000	34637000	19385000	19385000	19385000	141430000	103500000	174700000	14610000	149230000	125830000
Q96MR6	91944000	63118000	37589000	80363000	80363000	80363000	115060000	89467000	97414000	1167800	118010000	128250000
P26641	43390000	12241000	6466300	39700000	39700000	39700000	25203000	68861000	25694000	18864000	30484000	128530000
P09211	72914000	17397000	12999000	22919000	22919000	22919000	93265000	177240000	72592000	15193000	148510000	130250000
P08865	62282000	62282000	15467000	74890000	74890000	74890000	169840000	132940000	85185000	14610000	111690000	130480000
Q9Y490	21142000	21142000	21142000	9874000	9874000	9874000	59639000	147130000	70415000	82465000	86262000	131200000
P40292	84572000	44430000	27298000	73840000	29009000	29009000	106860000	155170000	84535000	14610000	116350000	133680000
Q9NZN4	69665000	69665000	13926000	23575000	23575000	23575000	19903000	101370000	46316000	18864000	14628000	136200000
P25705	107910000	50973000	58138000	75849000	75849000	75849000	213520000	452240000	182510000	2745900	167530000	136840000
P12109	103750000	35773000	34152000	104020000	104020000	104020000	83480000	156780000	85393000	3432200	386430000	137260000
Q15149	148480000	16319000	28824000	65144000	65144000	65144000	149510000	149830000	357530000	5876500	47985000	144210000
P04843	133800000	59687000	13101000	106020000	106020000	106020000	116210000	309620000	173730000	14610000	195010000	145040000
P27824	53710000	53710000	35736000	19696000	19696000	14615000	159090000	296130000	146080000	127080000	127080000	145870000
P0DP30	419810000	419810000	2.0149e+09	938730000	938730000	8385200	111930000	24551000	24551000	18864000	18864000	163560000
P55072	40757000	40757000	40757000	6858700	6858700	6858700	117150000	206950000	110520000	5048300	119670000	168440000
Q8NBS9	36862000	8958900	59711000	55496000	55496000	55496000	111990000	145660000	54244000	49213000	78216000	174930000
P07339	32962000	32962000	32962000	32482000	32482000	32482000	53821000	167850000	167850000	27061000	162970000	180900000
A5A6K4	73174000	19548000	27646000	20294000	9231500	9231500	85012000	135970000	91691000	5811500	129690000	197380000
P04792	151180000	64602000	23913000	84325000	84325000	84325000	263350000	288230000	168560000	49213000	208630000	200900000
P26038	208730000	25454000	27641000	46112000	13351000	13351000	151420000	187390000	123980000	1542600	218920000	206380000
P26042	208730000	25454000	27641000	46112000	13351000	13351000	151420000	187390000	123980000	26455000	218920000	206380000
P15311	208730000	25454000	27641000	46112000	13351000	13351000	151420000	187390000	123980000	52007000	218920000	206380000
P62937	343670000	102350000	39595000	171600000	171600000	5490400	593040000	497630000	429270000	6982600	375190000	210300000
P07901	108650000	41709000	13907000	21749000	21749000	21749000	123500000	114590000	114180000	10047000	174320000	213020000
P13639	215210000	33677000	18506000	117250000	117250000	117250000	122110000	145820000	126080000	82465000	155320000	216990000
P60660	317720000	317720000	1432600000	48146000	48146000	48146000	93265000	200750000	22345000	15525000	97822000	230270000
Q06830	101550000	41333000	52025000	88636000	88636000	88636000	216840000	245190000	260970000	30610000	258760000	243290000
B9KCH0	148760000	97580000	49320000	127830000	25083000	25083000	289130000	362280000	266480000	66863000	325920000	243500000
Q8N7X0	348120000	202310000	161190000	191570000	78810000	78810000	289830000	335790000	320120000	56776000	338070000	247380000
P04075	121200000	66136000	23656000	107340000	7904100	7904100	175750000	258220000	161050000	8723500	251440000	251630000
P07737	274110000	114110000	98216000	166940000	26760000	26760000	338950000	349110000	209170000	20316000	391400000	259990000
Q15084	184470000	52654000	51569000	129310000	129310000	129310000	437560000	506540000	278690000	1542600	345810000	265260000
Q9Y281	206660000	71792000	53033000	167360000	167360000	167360000	201040000	416160000	159080000	2302000	297940000	266530000
P23528	206660000	71792000	53033000	167360000	167360000	167360000	201040000	416160000	159080000	8982200	297940000	266530000
P05120	118330000	121610000	22924000	77831000	77831000	77831000	175130000	154060000	153960000	51210000	227300000	298790000
Q00610	201460000	33928000	13757000	82524000	82524000	82524000	203090000	162580000	161080000	8793500	341850000	305700000
P0CO05	991680000	396530000	163130000	752180000	752180000	51929000	828760000	1261600000	845200000	1167800	858790000	336280000
Q6NXT2	991680000	396530000	163130000	752180000	752180000	51929000	828760000	1261600000	845200000	17709000	858790000	336280000
Q16695	991680000	396530000	163130000	752180000	752180000	51929000	828760000	1261600000	845200000	18353000	858790000	336280000
P26447	45742000	27607000	16867000	18715000	18715000	18715000	111930000	68941000	56790000	2745900	81379000	365020000
P00387	222820000	43822000	65136000	49848000	49848000	49848000	343170000	765590000	309890000	232310000	232310000	376500000
P08133	356590000	83973000	57653000	183530000	183530000	183530000	219900000	608670000	251540000	11442000	313040000	379270000
Q5A109	263860000	160990000	113120000	206550000	25140000	25140000	333620000	415310000	293390000	2745900	355640000	401060000
P0CG65	263860000	160990000	113120000	206550000	25140000	25140000	333620000	415310000	293390000	82465000	355640000	401060000
P0CH28	263860000	160990000	113120000	206550000	25140000	25140000	333620000	415310000	293390000	355640000	355640000	401060000
P63104	337490000	165740000	74517000	113350000	34552000	34552000	411600000	540230000	395780000	518020000	518020000	404510000
P16045	419810000	217190000	144500000	357250000	357250000	357250000	355400000	500020000	727570	5202800	368360000	431890000
P06576	200210000	32513000	137020000	182010000	6857300	6857300	399010000	794710000	446230000	392460000	392460000	452500000
P35908	575750000	445970000	1255300000	424990000	99709000	18992000	586590000	565870000	455450000	463840000	463840000	472040000
P09382	564050000	292720000	305950000	660680000	69779000	69779000	708370000	768770000	563590000	51257000	666740000	527380000
P23284	451620000	278070000	202450000	217640000	23119000	23119000	748950000	902770000	666780000	8843300	664340000	579870000
P67936	140740000	33107000	52106000	130640000	130640000	130640000	639900000	582990000	364690000	26703000	544950000	582300000
P06753	140740000	33107000	52106000	130640000	130640000	130640000	639900000	582990000	364690000	26703000	544950000	582300000
P02769	632180000	285590000	235880000	305880000	102220000	413420	311310000	631380000	655090000	15525000	349140000	583050000
P07237	341830000	134330000	109700000	191990000	191990000	8927300	419410000	1.0547e+09	503680000	8615700	455330000	603640000
Q64478	783500000	304020000	325310000	491270000	60282000	60282000	1.0138e+09	1.6363e+09	1125100000	52007000	934810000	605930000
Q14697	235840000	126710000	126710000	123280000	9955800	9955800	350270000	570390000	47269000	82465000	316270000	660110000
P12814	321070000	137680000	34986000	192330000	8953400	8953400	422770000	573890000	268930000	5048300	310090000	732070000
P54652	520740000	245850000	193000000	347350000	7457600	10097000	708500000	1205700000	721480000	31926000	855250000	762760000
P63017	520740000	245850000	193000000	347350000	7457600	10097000	708500000	1205700000	721480000	855250000	855250000	762760000
Q07065	317720000	98468000	164060000	273170000	273170000	3055200	909160000	1.9273e+09	642490000	2698400	722580000	827690000
P50454	452210000	144050000	130380000	274690000	12527000	12693000	780850000	1194300000	575840000	131760000	802780000	832800000
P04083	471870000	204530000	94534000	207490000	30980000	30980000	739730000	1382100000	784170000	11161000	1.0332e+09	839950000
P00338	809020000	433300000	183170000	462430000	100640000	5934600	779380000	733350000	636970000	11699000	1128400000	856840000
Q5VTE0	568740000	326710000	221290000	416210000	139380000	139380000	586170000	762340000	725080000	1.0268e+09	1.0268e+09	938560000
Q99878	1432600000	556660000	597150000	762510000	7048100	1762300	1.5463e+09	2.1417e+09	1.6701e+09	38419000	1.6333e+09	995330000
P04179	1082500000	442180000	365410000	672100000	35605000	4931500	1.5697e+09	2.1155e+09	1.6003e+09	221910000	1.6143e+09	1.0515e+09
P35579	938730000	252130000	89721000	405060000	111540000	111540000	1197400000	2.0433e+09	1133600000	1.4938e+09	1.4938e+09	1.0584e+09
P62806	1.8577e+09	797780000	751790000	1.0426e+09	41875000	8739000	1.7152e+09	2534800000	827810000	79087000	1.6847e+09	1102800000
P15144	1.0498e+09	340610000	255870000	594550000	43750000	43750000	1243100000	2548500000	890560000	15064000	1.0312e+09	1118000000
P27797	650580000	363940000	319050000	541010000	19644000	3651600	1.0709e+09	1.5422e+09	234010000	1099000000	1099000000	1374900000
P06733	731130000	456430000	426220000	519180000	42470000	42470000	881250000	1.5247e+09	694230000	84180000	959940000	1380500000
C0HKE6	1.566e+09	1.9215e+09	1.775e+09	2.0941e+09	230170000	230170000	1.4624e+09	1318500000	1222400000	4812800	1367400000	1386200000
P21333	961020000	354100000	105800000	350360000	94881000	94881000	1419900000	1382300000	801880000	1134300000	1134300000	1.5407e+09
P04406	1192200000	598510000	349900000	930280000	82176000	82176000	1379800000	3.3127e+09	1201200000	17982000	2.0575e+09	1.7156e+09
P02751	2310100000	1094400000	873370000	1.5949e+09	155380000	16559000	1.9791e+09	2420200000	1.9201e+09	19964000	1.5629e+09	1.735e+09
P02545	1.5194e+09	669290000	435970000	1.0649e+09	34437000	34437000	2580000000	3.4649e+09	1383800000	38146000	2280400000	1.7956e+09
P48678	1.5194e+09	669290000	435970000	1.0649e+09	34437000	34437000	2580000000	3.4649e+09	1383800000	38146000	2280400000	1.7956e+09
P11021	1200700000	503650000	208330000	669940000	60415000	2821700	2.0313e+09	2493200000	1.8963e+09	37194000	2197500000	1.8241e+09
P14625	1109700000	423300000	206280000	670230000	142400000	13786000	1.5678e+09	2300200000	938380000	69450000	1418000000	1.8283e+09
P35527	776030000	573000000	1437800000	877930000	305910000	305910000	949310000	1.0389e+09	910310000	13453000	709220000	1.8763e+09
P30101	1.0007e+09	473710000	375850000	849170000	17332000	17332000	1.9523e+09	2241100000	982360000	12966000	1.6841e+09	1.9558e+09
Q9BQE3	1.7628e+09	971670000	601320000	1175600000	241540000	2173300	2.0271e+09	3.0228e+09	2386900000	86326000	2755700000	2354100000
P13645	2.0149e+09	2.1122e+09	4655100000	1.8863e+09	670700000	8827400	3.1248e+09	2.1118e+09	856030000	26455000	1.6861e+09	2466800000
P08758	1.725e+09	951320000	555410000	965380000	312150000	12725000	1.816e+09	2836300000	2350800000	32588000	2584500000	2642500000
P14618	1199600000	749950000	402740000	796010000	108860000	108860000	1.9766e+09	2500300000	1423900000	8085700	2687900000	3.0634e+09
Q7JJU6	1224500000	804430000	627350000	936820000	114080000	15946000	1.9828e+09	3.4873e+09	1.9319e+09	37725000	2616500000	3.1666e+09
P11499	1.6419e+09	115980000	65425000	2.1156e+09	2.1156e+09	4060400	3.4775e+09	4374800000	3.5801e+09	551950000	3.8289e+09	3.3787e+09
P04264	2453100000	2873300000	5182300000	2510800000	1120100000	294280000	3.2406e+09	3.296e+09	2483700000	23934000	2647000000	4424000000
P07355	5400600000	2.958e+09	2.0559e+09	3.5414e+09	398160000	48339000	6.9776e+09	13555000000	6.5358e+09	416710000	7.6503e+09	7.4979e+09
P04908	9841700000	11567000000	11996000000	11494000000	12201000000	527570000	9651900000	11349000000	7.5131e+09	1092400000	4313600000	11350000000
P63261	16275000000	10229000000	7.4554e+09	12363000000	2.0867e+09	422810000	23483000000	30794000000	21733000000	4982800000	26369000000	25964000000
P08670	20207000000	15556000000	12329000000	22951000000	2667200000	1.041e+09	52328000000	89223000000	52933000000	4700700000	68453000000	62353000000
