# Supplementary material for: The Effect of Lipid Extract of Nannochloropsis oceanica Marine Microalgae on Glutathione and Thioredoxin-Dependent Antioxidant Systems in UVB-Irradiated Keratinocytes
Source: Mar Drugs. 2025 Nov 26;23(12):454. doi: 10.3390/md23120454 (PMC12735059; doi:10.3390/md23120454)
Supplement: Supplementary file 1 [file marinedrugs-23-00454-s001.zip › Supplementary table S2.xlsx]

## Sheet: anova_posthoc(4)
Supplementary Table S2. The list of proteins that are expressed in keratinocytes following UVB irradiation [312 nm; 60 mJ/cm2] and/or treatment with lipid extract of Nannochloropsis oceanica (Algae) [3 µg/mL] was significantly changed (ANOVA, Fisher’s least significant difference (LSD), the false discovery rate (FDR) < 5%).
ID	f.value	p.value	FDR	Fisher's LSD
Q16555	676.16	5.8515e-10	2.2118e-07	Algae - Ctr																								Algae - UVB	Algae - UVB+algae	UVB - Ctr	UVB+algae - Ctr
P22314	240.6	3.5378e-08	4.8668e-06	Ctr - Algae																								UVB - Algae	UVB+algae - Algae	UVB - Ctr	UVB+algae - Ctr
Q15019	235.31	3.8625e-08	4.8668e-06	Algae - UVB																								Algae - UVB+algae	Ctr - UVB	Ctr - UVB+algae	UVB+algae - UVB
O42265	172.83	1.3039e-07	9.9791e-06	Algae - Ctr																								Algae - UVB	Algae - UVB+algae	UVB - Ctr	UVB - UVB+algae
P62825	172.29	1.32e-07	9.9791e-06	Algae - Ctr																								Algae - UVB	Algae - UVB+algae	UVB - Ctr	UVB+algae - Ctr
P62084	156.34	1.9338e-07	1.2183e-05	Ctr - Algae																								Algae - UVB	Algae - UVB+algae	Ctr - UVB	Ctr - UVB+algae
O75083	148.91	2.341e-07	1.2642e-05	Algae - Ctr																								Algae - UVB	Algae - UVB+algae	UVB - Ctr	UVB+algae - Ctr
O14880	142.85	2.7548e-07	1.2674e-05	Algae - Ctr																								Algae - UVB	Algae - UVB+algae	UVB - Ctr	UVB+algae - Ctr
Q9BVA1	139.57	3.0176e-07	1.2674e-05	Algae - UVB																								Algae - UVB+algae	Ctr - UVB	Ctr - UVB+algae
P46940	117.93	5.8314e-07	2.0239e-05	Algae - UVB																								Algae - UVB+algae	Ctr - UVB	Ctr - UVB+algae
P13674	117.63	5.8896e-07	2.0239e-05	Algae - Ctr																								Algae - UVB	Algae - UVB+algae	UVB - Ctr	UVB+algae - Ctr
A6NIZ1	111.66	7.2165e-07	2.2732e-05	Algae - UVB																								Algae - UVB+algae	Ctr - UVB	Ctr - UVB+algae
P29401	86.423	1.9517e-06	5.6748e-05	Algae - UVB																								Algae - UVB+algae	Ctr - UVB	Ctr - UVB+algae
Q14103	79.464	2.6992e-06	7.083e-05	Algae - Ctr																								Algae - UVB	Algae - UVB+algae	UVB - Ctr	UVB+algae - Ctr
Q01518	77.576	2.9614e-06	7.083e-05	Algae - Ctr																								Algae - UVB	Algae - UVB+algae	UVB - Ctr	UVB - UVB+algae
P61223	77.329	2.9981e-06	7.083e-05	Algae - UVB																								Algae - UVB+algae	Ctr - UVB	Ctr - UVB+algae
Q12797	75.467	3.2932e-06	7.3224e-05	Algae - Ctr																								Algae - UVB	Algae - UVB+algae	UVB - Ctr	UVB+algae - Ctr
Q14204	72.124	3.9202e-06	8.2324e-05	Algae - UVB																								Algae - UVB+algae	Ctr - UVB	Ctr - UVB+algae	UVB - UVB+algae
P30153	69.403	4.544e-06	9.0401e-05	Algae - UVB																								Algae - UVB+algae	Ctr - UVB	Ctr - UVB+algae	UVB - UVB+algae
Q6ZU15	66.142	5.4646e-06	0.00010328	Algae - Ctr																								Algae - UVB	Algae - UVB+algae	UVB+algae - Ctr
P61979	61.798	7.0855e-06	0.00012754	Algae - UVB																								Algae - UVB+algae	Ctr - UVB	Ctr - UVB+algae
Q62048	59.294	8.2966e-06	0.00013917	Algae - UVB																								Algae - UVB+algae	Ctr - UVB	Ctr - UVB+algae	UVB - UVB+algae
O60506	57.806	9.1401e-06	0.00013917	Algae - UVB																								Algae - UVB+algae	Ctr - UVB	Ctr - UVB+algae
O95302	57.691	9.2095e-06	0.00013917	Algae - Ctr																								Algae - UVB	Algae - UVB+algae	UVB+algae - Ctr
P15880	57.37	9.4071e-06	0.00013917	Algae - Ctr																								Algae - UVB	Algae - UVB+algae
P14314	57.108	9.5723e-06	0.00013917	Ctr - Algae																								UVB - Algae	UVB+algae - Algae	UVB - Ctr	UVB+algae - Ctr
P36578	55.513	1.066e-05	0.00014432	Algae - Ctr																								Algae - UVB	Algae - UVB+algae	UVB - Ctr	UVB+algae - Ctr
P40926	55.472	1.0691e-05	0.00014432	Algae - UVB																								Algae - UVB+algae	Ctr - UVB	Ctr - UVB+algae
Q6FI13	54.349	1.1553e-05	0.00015059	Algae - UVB																								Algae - UVB+algae	Ctr - UVB	Ctr - UVB+algae	UVB - UVB+algae
Q9Y6N5	53.097	1.2621e-05	0.00015902	Algae - Ctr																								Algae - UVB	Algae - UVB+algae	UVB - Ctr	UVB+algae - Ctr
Q53GQ0	52.341	1.3325e-05	0.00016248	Algae - UVB																								Algae - UVB+algae	Ctr - UVB	Ctr - UVB+algae	UVB - UVB+algae
P27487	51.198	1.4487e-05	0.00017113	Algae - UVB																								Algae - UVB+algae	Ctr - UVB	Ctr - UVB+algae
P28838	50.672	1.5064e-05	0.00017255	Algae - UVB																								Algae - UVB+algae	Ctr - UVB	Ctr - UVB+algae
P81425	49.753	1.6142e-05	0.00017947	Algae - UVB																								Algae - UVB+algae	Ctr - UVB	Ctr - UVB+algae
P63243	49.268	1.675e-05	0.00017969	Ctr - Algae																								UVB - Algae	UVB+algae - Algae	Ctr - UVB	Ctr - UVB+algae
C0HKE5	48.989	1.7114e-05	0.00017969	Ctr - Algae																								UVB - Algae	UVB+algae - Algae	Ctr - UVB	Ctr - UVB+algae
P01042	47.109	1.9833e-05	0.0001974	Ctr - Algae																								UVB - Algae	UVB+algae - Algae	Ctr - UVB	Ctr - UVB+algae
C0HKE7	47.102	1.9845e-05	0.0001974	Ctr - Algae																								UVB - Algae	UVB+algae - Algae	Ctr - UVB	Ctr - UVB+algae
P81623	46.401	2.0996e-05	0.00019853	Algae - UVB																								Algae - UVB+algae	Ctr - UVB	Ctr - UVB+algae
P02668	46.394	2.1008e-05	0.00019853	UVB - Algae																								UVB+algae - Algae	UVB - Ctr	UVB+algae - Ctr	UVB - UVB+algae
Q9ERD7	44.923	2.3711e-05	0.00021568	Algae - Ctr																								Algae - UVB	Algae - UVB+algae	UVB - Ctr	UVB+algae - Ctr
Q04446	44.796	2.3965e-05	0.00021568	Algae - UVB																								Algae - UVB+algae	Ctr - UVB	Ctr - UVB+algae
P31949	44.245	2.5103e-05	0.0002197	Algae - Ctr																								Algae - UVB	Algae - UVB+algae	UVB - Ctr	UVB+algae - Ctr
P37837	44.027	2.5573e-05	0.0002197	Algae - UVB																								Algae - UVB+algae	Ctr - UVB	Ctr - UVB+algae
C0HKE1	43.208	2.7438e-05	0.00022688	Ctr - Algae																								UVB - Algae	UVB+algae - Algae	Ctr - UVB	Ctr - UVB+algae
O75396	43.136	2.761e-05	0.00022688	UVB - Algae																								UVB+algae - Algae	UVB - Ctr	UVB+algae - Ctr	UVB+algae - UVB
P70333	42.023	3.0445e-05	0.00024486	Algae - UVB																								Algae - UVB+algae	Ctr - UVB	Ctr - UVB+algae
O95399	41.194	3.2797e-05	0.00025828	Ctr - Algae																								UVB - Algae	UVB+algae - Algae	UVB - Ctr	UVB+algae - Ctr
P25789	40.267	3.5704e-05	0.00027543	Algae - UVB																								Algae - UVB+algae	Ctr - UVB	Ctr - UVB+algae
Q02978	39.319	3.9017e-05	0.00029497	Algae - Ctr																								Algae - UVB	Algae - UVB+algae	UVB - Ctr	UVB+algae - Ctr
P32119	38.796	4.1007e-05	0.00030089	Algae - UVB																								Algae - UVB+algae	Ctr - UVB	Ctr - UVB+algae	UVB+algae - UVB
P0DMV8	38.699	4.1392e-05	0.00030089	Ctr - Algae																								UVB - Algae	UVB+algae - Algae	UVB - Ctr	UVB+algae - Ctr
P37802	38.21	4.3395e-05	0.00030741	Algae - UVB																								Algae - UVB+algae	Ctr - UVB	Ctr - UVB+algae
C0HKE8	38.087	4.3916e-05	0.00030741	Algae - UVB																								Algae - UVB+algae	Ctr - UVB	Ctr - UVB+algae
Q13885	37.863	4.4888e-05	0.0003085	Algae - UVB																								Algae - UVB+algae	Ctr - UVB	Ctr - UVB+algae
P62964	37.182	4.8012e-05	0.00032224	Algae - UVB																								Algae - UVB+algae	Ctr - UVB	Ctr - UVB+algae
P22626	37.062	4.8592e-05	0.00032224	Ctr - Algae																								Algae - UVB	Algae - UVB+algae	Ctr - UVB	Ctr - UVB+algae
P62913	36.459	5.1633e-05	0.00032622	Algae - UVB																								Algae - UVB+algae	Ctr - UVB	Ctr - UVB+algae
Q01344	36.439	5.1739e-05	0.00032622	Algae - UVB																								Algae - UVB+algae	Ctr - UVB	Ctr - UVB+algae
Q00839	36.368	5.2114e-05	0.00032622	Algae - UVB																								Algae - UVB+algae	Ctr - UVB	Ctr - UVB+algae
P68363	36.135	5.3371e-05	0.00032622	UVB - Algae																								UVB+algae - Algae	UVB - Ctr	UVB+algae - Ctr
O14950	36.11	5.3507e-05	0.00032622	Algae - UVB																								Algae - UVB+algae	Ctr - UVB	Ctr - UVB+algae
P46978	35.56	5.6625e-05	0.00033975	Algae - UVB																								Algae - UVB+algae	Ctr - UVB	Ctr - UVB+algae
Q9BSJ8	35.235	5.8579e-05	0.00034598	Algae - UVB																								Algae - UVB+algae	Ctr - UVB	Ctr - UVB+algae
P23396	34.77	6.1521e-05	0.00035777	Algae - Ctr																								Algae - UVB	Algae - UVB+algae	UVB - Ctr	UVB+algae - Ctr
Q9GZV4	34.512	6.3232e-05	0.00036193	Algae - UVB																								Algae - UVB+algae	Ctr - UVB	Ctr - UVB+algae	UVB+algae - UVB
P67778	34.281	6.4818e-05	0.00036193	Algae - Ctr																								Algae - UVB	Algae - UVB+algae	UVB - Ctr	UVB - UVB+algae
P30041	34.239	6.511e-05	0.00036193	Algae - UVB																								Algae - UVB+algae	Ctr - UVB	Ctr - UVB+algae
Q06830	33.974	6.7003e-05	0.00036622	UVB - Algae																								UVB+algae - Algae	UVB - Ctr	UVB+algae - Ctr
P84103	33.862	6.7819e-05	0.00036622	Ctr - Algae																								Algae - UVB	Algae - UVB+algae	Ctr - UVB	Ctr - UVB+algae
Q1XAA8	33.646	6.9435e-05	0.00036816	Algae - UVB																								Algae - UVB+algae	Ctr - UVB	Ctr - UVB+algae
P07339	33.455	7.0907e-05	0.00036816	UVB - Algae																								UVB+algae - Algae	UVB - Ctr	UVB+algae - Ctr
Q2GHG1	33.43	7.1099e-05	0.00036816	Algae - UVB																								Algae - UVB+algae	Ctr - UVB	Ctr - UVB+algae
Q58FF8	32.857	7.5765e-05	0.00038493	Algae - Ctr																								Algae - UVB	Algae - UVB+algae	UVB - Ctr	UVB+algae - Ctr
P0DMV9	32.785	7.6375e-05	0.00038493	Ctr - Algae																								UVB - Algae	UVB+algae - Algae	UVB - Ctr	UVB+algae - Ctr
Q6PEY2	32.099	8.2534e-05	0.00040659	Algae - UVB																								Algae - UVB+algae	Ctr - UVB	Ctr - UVB+algae
P55072	32.068	8.2823e-05	0.00040659	Ctr - Algae																								UVB - Algae	UVB+algae - Algae	UVB - Ctr	UVB+algae - Ctr
P30044	31.727	8.6132e-05	0.00040879	Algae - UVB																								Algae - UVB+algae	Ctr - UVB	Ctr - UVB+algae
Q12907	31.624	8.7163e-05	0.00040879	Algae - UVB																								Algae - UVB+algae	Ctr - UVB	Ctr - UVB+algae	UVB+algae - UVB
A5A6J1	31.614	8.726e-05	0.00040879	Algae - UVB																								Algae - UVB+algae	Ctr - UVB	Ctr - UVB+algae	UVB+algae - UVB
Q96AY3	31.581	8.7598e-05	0.00040879	UVB - Algae																								UVB+algae - Algae	UVB - Ctr	UVB+algae - Ctr
Q01105	31.157	9.2028e-05	0.00042423	Algae - UVB																								Algae - UVB+algae	Ctr - UVB	Ctr - UVB+algae
Q9Y490	30.357	0.0001012	0.00046088	UVB - Algae																								UVB+algae - Algae	UVB - Ctr	UVB+algae - Ctr
P42785	30.244	0.00010258	0.00046162	Algae - UVB																								Algae - UVB+algae	Ctr - UVB	Ctr - UVB+algae
Q9ULV4	30.002	0.00010563	0.00046972	Algae - UVB																								Algae - UVB+algae	Ctr - UVB	Ctr - UVB+algae	UVB+algae - UVB
P49368	29.892	0.00010705	0.00047053	Algae - Ctr																								Algae - UVB	Algae - UVB+algae	UVB+algae - Ctr	UVB+algae - UVB
P00403	29.024	0.00011916	0.00051098	Algae - UVB																								Algae - UVB+algae	Ctr - UVB	Ctr - UVB+algae
Q32P51	28.853	0.00012173	0.00051098	Ctr - Algae																								Algae - UVB	Algae - UVB+algae	Ctr - UVB	Ctr - UVB+algae
P98095	28.851	0.00012177	0.00051098	Ctr - Algae																								Algae - UVB	Algae - UVB+algae	Ctr - UVB	Ctr - UVB+algae
Q16563	28.841	0.00012191	0.00051098	Algae - UVB																								Algae - UVB+algae	Ctr - UVB	Ctr - UVB+algae	UVB+algae - UVB
P63241	28.77	0.00012301	0.00051098	Ctr - Algae																								Algae - UVB	Algae - UVB+algae	Ctr - UVB	Ctr - UVB+algae
P15586	28.252	0.00013138	0.00053982	Ctr - Algae																								UVB - Algae	UVB+algae - Algae
P83778	27.973	0.00013619	0.00055053	UVB - Algae																								UVB+algae - Algae	UVB - Ctr	UVB+algae - Ctr
P37108	27.933	0.0001369	0.00055053	Algae - UVB																								Algae - UVB+algae	Ctr - UVB	Ctr - UVB+algae
P61619	27.731	0.00014055	0.00055923	Algae - UVB																								Algae - UVB+algae	Ctr - UVB	Ctr - UVB+algae
O35587	27.529	0.00014431	0.00056244	UVB - Algae																								UVB+algae - Algae	UVB - Ctr	UVB+algae - Ctr
Q3USJ8	27.528	0.00014433	0.00056244	Algae - UVB																								Algae - UVB+algae	Ctr - UVB	Ctr - UVB+algae	UVB+algae - UVB
Q15233	27.173	0.00015125	0.00058338	Algae - UVB																								Algae - UVB+algae	Ctr - UVB	Ctr - UVB+algae
O15145	27.003	0.0001547	0.00059067	Algae - UVB																								Algae - UVB+algae	Ctr - UVB	Ctr - UVB+algae
P50991	26.922	0.00015639	0.00059117	Algae - Ctr																								Algae - UVB	Algae - UVB+algae
P43304	26.747	0.00016012	0.00059925	Algae - UVB																								Algae - UVB+algae	Ctr - UVB	Ctr - UVB+algae
P53621	26.067	0.00017565	0.00065093	Algae - UVB																								Algae - UVB+algae	Ctr - UVB	Ctr - UVB+algae
Q00341	25.372	0.00019354	0.00070512	Ctr - Algae																								Algae - UVB	Algae - UVB+algae	Ctr - UVB	Ctr - UVB+algae
P04350	25.355	0.000194	0.00070512	Algae - UVB																								Algae - UVB+algae	Ctr - UVB	Ctr - UVB+algae
Q96D15	25.148	0.00019978	0.00071919	Algae - UVB																								Algae - UVB+algae	Ctr - UVB	Ctr - UVB+algae	UVB+algae - UVB
P68402	24.709	0.00021277	0.00075874	Ctr - Algae																								Algae - UVB	Algae - UVB+algae	Ctr - UVB	Ctr - UVB+algae
Q98874	24.364	0.0002237	0.00079027	Ctr - Algae																								Algae - UVB	Algae - UVB+algae	Ctr - UVB	Ctr - UVB+algae
P14174	24.227	0.00022825	0.00079886	UVB - Algae																								UVB+algae - Algae	UVB - Ctr	UVB+algae - Ctr
Q9P2E9	24.042	0.00023456	0.00081343	Algae - UVB																								Algae - UVB+algae	Ctr - UVB	Ctr - UVB+algae
P47755	23.724	0.00024596	0.00084522	Algae - UVB																								Algae - UVB+algae	Ctr - UVB	Ctr - UVB+algae
O15173	23.614	0.00025005	0.00085151	Algae - UVB																								Algae - UVB+algae	Ctr - UVB	Ctr - UVB+algae
P39656	23.252	0.00026417	0.0008894	Ctr - Algae																								UVB - Algae	UVB+algae - Algae	UVB - UVB+algae
P31039	23.189	0.00026671	0.0008894	Algae - UVB																								Algae - UVB+algae	Ctr - UVB	Ctr - UVB+algae
P51571	23.125	0.00026935	0.0008894	Algae - UVB																								Algae - UVB+algae	Ctr - UVB	Ctr - UVB+algae
Q9NZM1	23.095	0.00027058	0.0008894	Algae - Ctr																								Algae - UVB	Algae - UVB+algae
P27824	22.992	0.00027492	0.00089585	Ctr - Algae																								UVB - Algae	UVB+algae - Algae	UVB - Ctr	UVB+algae - Ctr
O00264	22.739	0.0002859	0.00092367	UVB - Algae																								UVB - Ctr	UVB - UVB+algae
Q24186	22.502	0.00029669	0.00095041	Ctr - Algae																								Algae - UVB+algae	Ctr - UVB	Ctr - UVB+algae	UVB - UVB+algae
P07910	21.734	0.00033532	0.0010651	Ctr - Algae																								UVB - Algae	UVB+algae - Algae	UVB - Ctr	UVB - UVB+algae
P18563	21.259	0.0003624	0.0011324	UVB - Algae																								UVB+algae - Algae	UVB - Ctr	UVB+algae - Ctr
O75369	21.258	0.00036249	0.0011324	UVB - Algae																								UVB+algae - Algae	UVB - Ctr	UVB+algae - Ctr
Q13838	21.129	0.00037029	0.0011437	UVB - Algae																								UVB+algae - Algae	UVB - Ctr	UVB+algae - Ctr
P27348	21.099	0.00037217	0.0011437	Algae - UVB																								Algae - UVB+algae	Ctr - UVB	Ctr - UVB+algae
P51659	20.446	0.00041542	0.0012664	Algae - UVB																								Algae - UVB+algae	Ctr - UVB	Ctr - UVB+algae
P60024	20.373	0.00042066	0.0012721	UVB - Algae																								UVB+algae - Algae	UVB - Ctr	UVB+algae - Ctr
P31946	20.008	0.00044804	0.0013441	Algae - UVB																								Algae - UVB+algae	Ctr - UVB	Ctr - UVB+algae
P48643	19.643	0.00047769	0.0014218	Algae - UVB																								Algae - UVB+algae	Ctr - UVB	Ctr - UVB+algae
Q9NTK5	19.263	0.00051123	0.0015097	Algae - UVB																								Algae - UVB+algae	Ctr - UVB	Ctr - UVB+algae
Q99460	18.963	0.00053973	0.0015815	Algae - UVB																								Algae - UVB+algae	Ctr - UVB	Ctr - UVB+algae
P12110	18.918	0.00054419	0.0015823	Algae - UVB																								Algae - UVB+algae	Ctr - UVB	Ctr - UVB+algae
Q9UL46	18.696	0.00056686	0.0016357	Algae - UVB																								Ctr - UVB	UVB+algae - UVB
Q9UNL2	18.653	0.00057138	0.0016362	Algae - UVB																								Algae - UVB+algae	Ctr - UVB	Ctr - UVB+algae	UVB+algae - UVB
Q92930	18.27	0.00061375	0.0017443	Algae - UVB																								Algae - UVB+algae	Ctr - UVB	Ctr - UVB+algae
P13010	17.799	0.00067137	0.0018883	Algae - UVB																								Algae - UVB+algae	Ctr - UVB	Ctr - UVB+algae
P54709	17.775	0.0006744	0.0018883	Algae - UVB																								Algae - UVB+algae	Ctr - UVB	Ctr - UVB+algae	UVB - UVB+algae
P59999	17.216	0.00075234	0.0020911	Algae - UVB																								Algae - UVB+algae	Ctr - UVB	Ctr - UVB+algae
Q8N7X0	16.984	0.00078797	0.0021741	Ctr - Algae																								UVB - Algae	UVB+algae - Algae	UVB - Ctr	UVB+algae - Ctr
B9KCH0	16.898	0.00080171	0.002196	UVB - Algae																								UVB+algae - Algae	UVB - Ctr	UVB+algae - Ctr
P36542	16.859	0.00080795	0.0021972	Algae - UVB																								Algae - UVB+algae	Ctr - UVB	Ctr - UVB+algae	UVB+algae - UVB
P60033	16.799	0.00081777	0.002208	Algae - UVB																								Algae - UVB+algae	Ctr - UVB	UVB+algae - UVB
P09211	16.738	0.00082794	0.002209	UVB - Algae																								UVB+algae - Algae	UVB - Ctr	UVB+algae - Ctr
Q13813	16.727	0.00082982	0.002209	Algae - UVB																								Algae - UVB+algae	Ctr - UVB	Ctr - UVB+algae
P61028	16.525	0.00086486	0.0022861	Algae - UVB																								Algae - UVB+algae	Ctr - UVB	Ctr - UVB+algae
Q2QD07	16.362	0.0008943	0.0023475	UVB - Algae																								UVB+algae - Algae	UVB - Ctr	UVB+algae - Ctr
Q6PBX9	16.247	0.00091586	0.0023875	Ctr - Algae																								Algae - UVB	Algae - UVB+algae	Ctr - UVB	Ctr - UVB+algae
P67936	45792	0.0010732	0.0027597	UVB - Algae																								UVB+algae - Algae	UVB - Ctr	UVB+algae - Ctr
P06753	45792	0.0010732	0.0027597	UVB - Algae																								UVB+algae - Algae	UVB - Ctr	UVB+algae - Ctr
P61158	15.337	0.001112	0.0028401	Algae - UVB																								Algae - UVB+algae	Ctr - UVB	Ctr - UVB+algae
P02662	15.18	0.001151	0.0029199	UVB - Algae																								UVB+algae - Algae	UVB - Ctr	UVB+algae - Ctr
P23246	15.059	0.0011822	0.0029792	Ctr - Algae																								UVB - Algae	UVB+algae - Algae	UVB - Ctr	UVB+algae - Ctr
O75915	14.93	0.0012167	0.0030458	Algae - UVB																								Algae - UVB+algae	Ctr - UVB	Ctr - UVB+algae
P07858	14.828	0.0012449	0.0030957	Algae - UVB																								Algae - UVB+algae	Ctr - UVB	Ctr - UVB+algae	UVB - UVB+algae
P00387	14.677	0.0012878	0.0031817	UVB - Algae																								UVB+algae - Algae	UVB - Ctr	UVB+algae - Ctr
P40292	14.287	0.0014081	0.003449	UVB - Algae																								UVB+algae - Algae	UVB - Ctr	UVB+algae - Ctr
Q64523	14.269	0.0014143	0.003449	Algae - UVB																								Algae - UVB+algae	Ctr - UVB	Ctr - UVB+algae
P54727	14.054	0.001487	0.003603	Algae - UVB																								Algae - UVB+algae	Ctr - UVB	Ctr - UVB+algae
Q9H4M9	14.026	0.0014965	0.0036031	Algae - UVB																								Algae - UVB+algae	Ctr - UVB	Ctr - UVB+algae
P30381	13.826	0.0015692	0.0037543	Algae - UVB																								Algae - UVB+algae	Ctr - UVB	Ctr - UVB+algae	UVB+algae - UVB
A5A6K4	13.787	0.0015838	0.0037623	Ctr - Algae																								UVB - Algae	UVB+algae - Algae	UVB - Ctr	UVB+algae - Ctr
Q5PJI5	13.764	0.0015925	0.0037623	Algae - UVB+algae																								Ctr - UVB+algae	UVB - UVB+algae
P48047	13.387	0.0017443	0.0040635	Algae - UVB																								Algae - UVB+algae	Ctr - UVB	Ctr - UVB+algae
P48444	13.383	0.0017463	0.0040635	Algae - UVB																								Algae - UVB+algae	Ctr - UVB	Ctr - UVB+algae
Q9NYL4	13.369	0.0017522	0.0040635	Algae - UVB																								Algae - UVB+algae	Ctr - UVB	Ctr - UVB+algae	UVB - UVB+algae
P08473	13.309	0.0017781	0.0040863	Algae - UVB																								Algae - UVB+algae	Ctr - UVB	Ctr - UVB+algae
P12823	13.26	0.0017998	0.0040863	Algae - UVB																								Algae - UVB+algae	Ctr - UVB	Ctr - UVB+algae
Q3SX09	13.248	0.0018052	0.0040863	UVB - Algae																								UVB+algae - Algae	UVB - Ctr	UVB+algae - Ctr
Q7T3A4	13.247	0.0018053	0.0040863	Algae - UVB																								Algae - UVB+algae	Ctr - UVB	Ctr - UVB+algae
P10809	13.163	0.0018434	0.0041476	UVB - Algae																								UVB+algae - Algae	UVB - Ctr	UVB+algae - Ctr
Q8NHW5	12.804	0.0020166	0.0045106	Ctr - Algae																								UVB - Algae	UVB+algae - Algae	UVB+algae - Ctr
P15311	12.567	0.0021423	0.0047635	UVB - Algae																								UVB+algae - Algae	UVB - Ctr	UVB+algae - Ctr
P62873	12.415	0.0022283	0.0048877	UVB - Algae																								UVB+algae - Algae	UVB - Ctr	UVB+algae - Ctr
Q9Y696	12.412	0.0022303	0.0048877	Algae - UVB																								Algae - UVB+algae	Ctr - UVB	Ctr - UVB+algae
P49721	45759	0.002237	0.0048877	Algae - UVB																								Algae - UVB+algae	Ctr - UVB	Ctr - UVB+algae
P63104	12.005	0.0024824	0.0053928	UVB - Algae																								UVB+algae - Algae	UVB - Ctr	UVB+algae - Ctr
P0CG65	11.842	0.0025935	0.0056019	Ctr - Algae																								UVB - Algae	UVB+algae - Algae	UVB+algae - Ctr
P68371	11.701	0.0026945	0.0057869	UVB - Algae																								UVB - Ctr	UVB+algae - Ctr	UVB - UVB+algae
P26042	11.391	0.0029343	0.0062664	UVB - Algae																								UVB+algae - Algae	UVB - Ctr	UVB+algae - Ctr
P02666	44501	0.0030865	0.0065545	UVB - Algae																								UVB+algae - Algae	UVB+algae - Ctr
P16070	11.109	0.003176	0.0067068	UVB - Algae																								UVB+algae - Algae	UVB - Ctr	UVB+algae - Ctr
P50454	11.079	0.0032033	0.006727	Ctr - Algae																								UVB - Algae	UVB+algae - Algae	UVB - Ctr	UVB+algae - Ctr
P08670	11.032	0.0032469	0.0067807	UVB - Algae																								UVB+algae - Algae	UVB - Ctr	UVB+algae - Ctr
Q9BTV4	10.904	0.0033683	0.0069956	Algae - UVB																								Algae - UVB+algae	Ctr - UVB	Ctr - UVB+algae
O00299	10.846	0.003425	0.0070746	UVB - Algae																								UVB+algae - Algae	UVB - Ctr	UVB+algae - Ctr
P38646	10.819	0.003452	0.0070917	UVB - Algae																								UVB+algae - Algae	UVB+algae - Ctr
P50395	10.787	0.0034832	0.0071171	Algae - UVB																								Algae - UVB+algae	Ctr - UVB
P04792	26938	0.0035416	0.0071974	UVB - Algae																								UVB+algae - Algae	UVB - Ctr	UVB+algae - Ctr
Q9H093	10.702	0.0035707	0.0072178	Algae - UVB																								Algae - UVB+algae	Ctr - UVB	Ctr - UVB+algae
Q14956	10.397	0.0039072	0.0078559	UVB - Algae																								UVB+algae - Algae	UVB - Ctr	UVB+algae - Ctr
Q90512	10.373	0.0039362	0.0078724	Algae - UVB																								Algae - UVB+algae	Ctr - UVB	Ctr - UVB+algae
P13667	10.264	0.0040665	0.0080902	Ctr - Algae																								UVB - Algae	UVB+algae - Algae
Q5VTE0	23621	0.0045227	0.0089102	UVB - Algae																								UVB+algae - Algae	UVB+algae - Ctr
P21333	15585	0.0045258	0.0089102	UVB - Algae																								UVB+algae - Algae	UVB - Ctr	UVB+algae - Ctr
Q8HZP9	40787	0.0049611	0.0097165	UVB - Algae																								UVB+algae - Algae	UVB - Ctr	UVB+algae - Ctr
P24539	28004	0.0051767	0.010049	Algae - UVB																								Algae - UVB+algae	Ctr - UVB	Ctr - UVB+algae
Q64478	11933	0.005184	0.010049	Ctr - Algae																								UVB - Algae	UVB+algae - Algae	UVB - Ctr
Q9Y678	11567	0.0054941	0.010596	Algae - UVB																								Algae - UVB+algae	Ctr - UVB	Ctr - UVB+algae
Q13162	9.266	0.0055609	0.01067	UVB - Algae																								UVB+algae - Algae	UVB - Ctr	UVB+algae - Ctr
P06733	47362	0.0056769	0.010787	Ctr - Algae																								UVB - Algae	UVB+algae - Algae
Q99623	42979	0.0056791	0.010787	Algae - UVB																								Algae - UVB+algae	Ctr - UVB	Ctr - UVB+algae
P04216	9.0707	0.0059297	0.011207	UVB - Algae																								UVB+algae - Algae	UVB - Ctr	UVB+algae - Ctr
P07901	9.0191	0.006032	0.011294	UVB - Algae																								UVB+algae - Algae	UVB - Ctr	UVB+algae - Ctr
P22392	9.0173	0.0060356	0.011294	UVB - Algae																								UVB+algae - Algae	UVB - Ctr	UVB+algae - Ctr
P51665	46600	0.0061671	0.011484	Algae - UVB																								Algae - UVB+algae	Ctr - UVB	Ctr - UVB+algae
P63261	32721	0.0062982	0.01167	Ctr - Algae																								UVB - Algae	UVB+algae - Algae
P0CH28	46235	0.0063566	0.01167	UVB - Algae																								UVB+algae - Algae	UVB+algae - Ctr
P35579	8.861	0.00636	0.01167	UVB - Algae																								UVB+algae - Algae	UVB - Ctr	UVB+algae - Ctr
P06576	41122	0.0067836	0.012388	UVB - Algae																								UVB+algae - Algae	UVB+algae - Ctr
P51153	26512	0.006887	0.012516	Algae - UVB																								Algae - UVB+algae	Ctr - UVB	Ctr - UVB+algae
P49411	21033	0.006986	0.012635	Algae - UVB																								Algae - UVB+algae	Ctr - UVB	Ctr - UVB+algae
Q32P28	46600	0.0072398	0.013032	Algae - UVB																								Algae - UVB+algae	Ctr - UVB	Ctr - UVB+algae
P63017	25051	0.0076196	0.01365	Ctr - Algae																								UVB - Algae	UVB+algae - Algae
P05120	26146	0.0078097	0.013925	UVB - Algae																								UVB+algae - Algae	UVB - Ctr	UVB+algae - Ctr
P13473	20302	0.0079828	0.014167	Algae - UVB																								Algae - UVB+algae	Ctr - UVB
P42224	8.1768	0.0080649	0.014245	Ctr - Algae																								UVB - Algae	UVB+algae - Algae
P63027	8.1024	0.0082832	0.014563	UVB - Algae																								UVB+algae - Algae	UVB - Ctr
P62424	8.0376	0.0084791	0.014838	UVB - Algae																								UVB+algae - Algae	UVB - Ctr
Q14697	20637	0.0087674	0.015272	Ctr - Algae																								UVB - Algae	UVB+algae - Algae
P07737	22463	0.0090265	0.015652	UVB - Algae																								UVB+algae - Algae
P62241	35977	0.0092158	0.015907	UVB - Algae																								UVB+algae - Algae	UVB+algae - Ctr
Q8NBS9	13332	0.0093054	0.015963	UVB+algae - Algae																								UVB - Ctr	UVB+algae - Ctr
P17182	16619	0.0093715	0.015963	UVB - Algae																								UVB+algae - Algae	UVB+algae - Ctr
Q7YR38	12966	0.0093752	0.015963	Algae - UVB																								Algae - UVB+algae	Ctr - UVB+algae
P12111	26115	0.010322	0.017497	UVB - Algae																								UVB+algae - Algae	UVB+algae - Ctr
P08134	40725	0.010626	0.017932	Algae - UVB																								Algae - UVB+algae	Ctr - UVB	Ctr - UVB+algae
P50990	30133	0.010679	0.01794	UVB - Algae																								UVB+algae - Algae
P12234	39264	0.011393	0.019055	Algae - UVB																								Ctr - UVB
P15531	7.1832	0.011697	0.019478	UVB - Algae																								UVB+algae - Algae	UVB - Ctr	UVB+algae - Ctr
P08865	7.0652	0.012254	0.020316	UVB - Algae																								UVB - Ctr	UVB+algae - Ctr
O00159	33756	0.013095	0.021615	Algae - Ctr																								Algae - UVB	Algae - UVB+algae
P04179	44713	0.013185	0.02167	Ctr - Algae																								UVB - Algae	UVB+algae - Algae
Q02878	42522	0.013512	0.022111	UVB - Algae																								UVB+algae - Algae	UVB - Ctr	UVB+algae - Ctr
P60660	16224	0.013663	0.022261	Ctr - Algae																								UVB+algae - Algae	Ctr - UVB
P54652	41061	0.013906	0.02256	Ctr - Algae																								UVB - Algae	UVB+algae - Algae
P61026	15858	0.014176	0.022899	Algae - UVB																								Ctr - UVB
Q15836	6.1604	0.017841	0.028592	UVB - Algae																								UVB+algae - Algae	UVB - Ctr
Q6NZI2	6.1591	0.017851	0.028592	Ctr - Algae																								UVB - Algae	UVB+algae - Algae
P27797	6.1028	0.018295	0.029179	UVB - Algae																								UVB+algae - Algae
P60903	6.0464	0.018754	0.029785	UVB - Algae																								UVB - Ctr	UVB - UVB+algae
P80723	6.0363	0.018837	0.029793	UVB - Algae																								UVB+algae - Algae
P07355	6.004	0.019107	0.030094	Ctr - Algae																								UVB - Algae	UVB+algae - Algae
P00367	43221	0.019555	0.030643	UVB - Algae																								UVB+algae - Algae	UVB - Ctr	UVB+algae - Ctr
P23284	16923	0.019618	0.030643	Ctr - Algae																								UVB - Algae	UVB+algae - Algae
P04083	45413	0.021101	0.032824	UVB - Algae																								UVB+algae - Algae	UVB - Ctr
P04075	33725	0.021228	0.032885	UVB - Algae																								UVB+algae - Algae
P16949	38838	0.021506	0.03318	Algae - Ctr																								Algae - UVB	Algae - UVB+algae
Q9NQC3	28246	0.022543	0.034639	UVB - Algae																								UVB - Ctr
Q5PJX8	46143	0.02389	0.03656	Algae - UVB+algae																								Ctr - UVB+algae	UVB - UVB+algae
Q9D2U9	30072	0.024052	0.036659	UVB - Algae																								UVB+algae - Algae
P46781	33359	0.024497	0.037188	UVB - Ctr																								UVB+algae - Ctr
Q14974	20941	0.024768	0.037449	UVB - Algae																								UVB+algae - Algae	UVB+algae - Ctr
P09382	5.325	0.026103	0.039311	UVB - Algae																								UVB+algae - Algae
Q99878	35916	0.02759	0.041385	Ctr - Algae																								UVB - Algae	UVB+algae - Algae
P51149	19845	0.027783	0.04151	UVB - Algae																								UVB+algae - Algae	UVB - Ctr	UVB+algae - Ctr
P30050	5.1746	0.028065	0.041766	UVB - Algae																								UVB+algae - Algae	UVB - Ctr	UVB+algae - Ctr
Q7KZF4	5.1609	0.028254	0.041882	UVB+algae - Algae																								UVB+algae - Ctr	UVB+algae - UVB
Q7T2E8	5.0323	0.030092	0.044357	Algae - UVB																								Ctr - UVB
O00410	5.0279	0.030158	0.044357	Algae - UVB																								Algae - UVB+algae
P26641	23468	0.030939	0.045215	UVB - Ctr																								UVB+algae - Ctr
P19338	13606	0.03098	0.045215	Algae - Ctr																								Algae - UVB	Algae - UVB+algae
O75037	41000	0.031174	0.045322	Algae - UVB																								Ctr - UVB	UVB+algae - UVB
P62806	23833	0.032857	0.047267	Ctr - Algae																								UVB - Algae	UVB+algae - Algae
P35908	20911	0.032869	0.047267	Ctr - Algae																								UVB - Algae	UVB+algae - Algae
Q91V92	28581	0.033001	0.047267	Algae - Ctr																								Algae - UVB	Algae - UVB+algae
P62704	26390	0.033012	0.047267	UVB - Algae																								UVB+algae - Algae	UVB - Ctr
P02545	20546	0.033373	0.047425	UVB - Algae																								UVB+algae - Algae
P48678	20546	0.033373	0.047425	UVB - Algae																								UVB+algae - Algae
P14625	33695	0.033653	0.047643	UVB - Algae																								UVB+algae - Algae
Q9BUF5	27851	0.033852	0.047747	Algae - UVB																								Algae - UVB+algae	Ctr - UVB
O14773	23468	0.034396	0.048333	UVB - Algae																								UVB+algae - Algae	UVB - Ctr	UVB+algae - Ctr
Q6RUV5	16893	0.035685	0.049959	Algae - Ctr																								Algae - UVB	Algae - UVB+algae
