# Supplementary material for: The Effect of Lipid Extract of Nannochloropsis oceanica Marine Microalgae on Glutathione and Thioredoxin-Dependent Antioxidant Systems in UVB-Irradiated Keratinocytes
Source: Mar Drugs. 2025 Nov 26;23(12):454. doi: 10.3390/md23120454 (PMC12735059; doi:10.3390/md23120454)
Supplement: Supplementary file 1 [file marinedrugs-23-00454-s001.zip › Supplementary table S3.xlsx]

## Sheet: volcano UVB CTR
Supplementary Table S3. The list of ID, p-values, and the fold changes (FC) of proteins with significantly changed expression in UVB [312 nm; 60 mJ/cm2] irradiated keratinocytes compared to control cells.
ID	FC	log(FC)	pval(raw)	log(pval)
P61158	0.0044374	-7.8161	0.0036192	2.4414
A5A6J1	0.0070198	-7.1544	0.0007741	3.1112
Q32P51	0.008361	-6.9021	5.21e-06	5.2835
P61619	0.0084306	-6.8901	0.001401	2.8536
O14950	0.0096029	-6.7023	0.0051805	2.2856
P24539	0.010217	-6.6129	0.00053896	3.2684
P28838	0.011056	-6.4991	3.81e-05	4.4189
Q9GZV4	0.014345	-6.1233	4.57e-05	4.3402
P62084	0.01463	-6.0949	0.00021285	3.6719
P63241	0.014789	-6.0793	4.73e-05	4.3254
O15145	0.01484	-6.0743	0.0046237	2.335
Q6PEY2	0.015256	-6.0345	0.0013731	2.8623
P32119	0.015406	-6.0203	9.54e-06	5.0207
P27487	0.016629	-5.9102	1.15e-05	4.9383
P61223	0.016843	-5.8917	0.00051852	3.2852
P68402	0.017364	-5.8477	0.00054931	3.2602
P81425	0.017697	-5.8204	1.2e-05	4.92
P22626	0.019007	-5.7173	0.00066691	3.1759
A6NIZ1	0.019311	-5.6944	0.00058899	3.2299
P62913	0.021748	-5.523	8.47e-05	4.0722
Q32P28	0.023271	-5.4253	0.0012079	2.918
P25789	0.023729	-5.3972	1.63e-05	4.7887
P81623	0.02478	-5.3347	0.00021449	3.6686
P31039	0.025481	-5.2944	0.00077944	3.1082
P98095	0.025542	-5.291	3.82e-05	4.4184
P61979	0.025593	-5.2881	0.00034849	3.4578
P27348	0.026246	-5.2518	1.99e-05	4.7012
P30044	0.026362	-5.2454	0.00019176	3.7172
Q2GHG1	0.026457	-5.2402	0.00081628	3.0882
Q13813	0.027478	-5.1856	5.79e-05	4.2374
Q15019	0.028575	-5.1291	3.27e-05	4.4858
P37108	0.028716	-5.122	0.00085234	3.0694
Q01105	0.029572	-5.0796	2.23e-05	4.6515
Q04446	0.030037	-5.0571	2.54e-05	4.5946
Q53GQ0	0.030056	-5.0562	0.00075837	3.1201
Q7T2E8	0.030172	-5.0506	0.025028	1.6016
Q9NTK5	0.030455	-5.0372	0.0020708	2.6839
Q01344	0.030643	-5.0283	2.24e-05	4.6498
Q98874	0.030718	-5.0248	9.55e-05	4.0198
P42785	0.03099	-5.0121	0.0020182	2.695
Q15233	0.031079	-5.0079	0.000214	3.6696
P84103	0.031134	-5.0054	1.69e-05	4.7711
Q12907	0.03121	-5.0018	2.26e-05	4.6464
P63243	0.031243	-5.0003	0.00010378	3.9839
P43304	0.03232	-4.9514	0.0016027	2.7952
Q00341	0.032828	-4.9289	2.13e-05	4.6724
Q13885	0.033194	-4.913	2.35e-05	4.6283
P48643	0.03359	-4.8958	0.0017072	2.7677
O15173	0.033993	-4.8786	0.0012231	2.9126
P62964	0.034286	-4.8662	2.44e-05	4.613
Q64523	0.034314	-4.8651	0.00068197	3.1662
Q6FI13	0.035625	-4.811	0.00060009	3.2218
P36542	0.035802	-4.8038	0.000151	3.821
Q9BVA1	0.035817	-4.8032	3.32e-05	4.4782
P30381	0.035854	-4.8017	9.1e-05	4.0411
Q14204	0.035998	-4.7959	3.69e-05	4.4329
P37802	0.036566	-4.7733	0.00020674	3.6846
Q3USJ8	0.036625	-4.771	0.00045417	3.3428
Q6PBX9	0.03683	-4.763	3.18e-05	4.4982
P00403	0.03711	-4.752	0.00078442	3.1055
P60033	0.037226	-4.7475	0.0046028	2.337
Q62048	0.037314	-4.7441	4.04e-05	4.3936
P49411	0.037906	-4.7214	0.001211	2.9168
P49721	0.038394	-4.703	0.000853	3.0691
P70333	0.03897	-4.6815	3.67e-05	4.4357
P61026	0.039582	-4.659	0.0048463	2.3146
P29401	0.040494	-4.6261	2.47e-05	4.6072
Q00839	0.040532	-4.6248	2.59e-05	4.5874
Q7T3A4	0.040602	-4.6223	0.0052321	2.2813
P51153	0.040628	-4.6214	0.0052243	2.282
Q92930	0.0408	-4.6153	0.0051714	2.2864
Q9EQH3	0.042013	-4.573	0.0012031	2.9197
Q99460	0.042022	-4.5727	0.0012192	2.9139
P46940	0.042467	-4.5575	0.0003489	3.4573
P08473	0.042773	-4.5472	0.0087988	2.0556
P30153	0.042784	-4.5468	3.22e-05	4.4927
P30041	0.043334	-4.5283	3.4e-05	4.4684
Q99623	0.044197	-4.4999	0.00065336	3.1848
P61028	0.044389	-4.4937	0.0063365	2.1982
P51659	0.0448	-4.4804	0.0013638	2.8653
Q9BSJ8	0.045099	-4.4708	0.0013195	2.8796
Q9H4M9	0.045407	-4.4609	0.0014507	2.8384
P47755	0.046659	-4.4217	0.00042118	3.3755
P31946	0.046796	-4.4175	3.6e-05	4.4433
P51571	0.046864	-4.4154	0.00049087	3.309
P53621	0.048003	-4.3807	0.0021508	2.6674
Q1XAA8	0.048044	-4.3795	1.79e-05	4.7468
Q16563	0.048186	-4.3752	4.13e-05	4.3836
Q90512	0.050057	-4.3203	6.4e-05	4.1937
P01042	0.050991	-4.2936	0.00012577	3.9004
P37837	0.053339	-4.2287	3.46e-05	4.4615
P46978	0.053631	-4.2208	0.00032141	3.4929
O75037	0.054949	-4.1858	0.00032886	3.483
P48444	0.05521	-4.1789	0.0005255	3.2794
P48047	0.05544	-4.1729	0.00052348	3.2811
P08134	0.056696	-4.1406	0.011105	1.9545
O60506	0.058466	-4.0962	0.00044117	3.3554
O75915	0.059212	-4.078	0.00061999	3.2076
P12110	0.062048	-4.0105	0.012259	1.9115
P50395	0.063445	-3.9784	0.00063212	3.1992
P04350	0.063453	-3.9782	0.00054482	3.2637
P13473	0.065118	-3.9408	0.010298	1.9872
P51665	0.065864	-3.9244	0.0019564	2.7085
C0HKE8	0.066993	-3.8999	0.00024463	3.6115
C0HKE5	0.070599	-3.8242	0.0002638	3.5787
P54727	0.071531	-3.8053	0.0012258	2.9116
C0HKE7	0.072146	-3.7929	0.00027227	3.565
Q9UL46	0.072359	-3.7887	0.00016644	3.7788
Q9Y696	0.073291	-3.7702	6.72e-05	4.1726
Q9UNL2	0.074978	-3.7374	6.96e-05	4.1576
C0HKE1	0.075798	-3.7217	0.00029285	3.5333
Q96D15	0.077022	-3.6986	0.003112	2.507
P12234	0.077186	-3.6955	0.014452	1.8401
P12823	0.07746	-3.6904	0.01421	1.8474
Q24186	0.07835	-3.6739	0.009014	2.0451
P13010	0.078411	-3.6728	0.012936	1.8882
P0DP30	0.088506	-3.4981	0.03204	1.4943
P59999	0.10389	-3.2668	0.0020336	2.6917
Q9BVK6	0.11417	-3.1307	0.014188	1.8481
O43707	0.11871	-3.0745	0.013493	1.8699
P54709	0.12907	-2.9537	0.010279	1.9881
P40926	0.13473	-2.8919	3.64e-05	4.4385
Q9ULV4	0.14542	-2.7817	0.00018357	3.7362
Q9H093	0.15096	-2.7278	0.028932	1.5386
Q9P2E9	0.16139	-2.6314	0.0042134	2.3754
Q9BTV4	0.16532	-2.5967	0.041138	1.3858
Q9BUF5	0.17045	-2.5526	0.043881	1.3577
Q9Y678	0.17184	-2.5408	0.0071458	2.1459
Q9NYL4	0.19807	-2.3359	0.00042485	3.3718
P13647	2.0124	1.0089	0.025552	1.5926
O95302	2.1287	1.09	0.0046975	2.3281
P02751	2.181	1.125	0.039877	1.3993
Q6ZU15	2.1813	1.1252	0.047999	1.3188
P39656	2.2407	1.1639	0.0070386	2.1525
P17182	2.2604	1.1766	0.038288	1.4169
Q8NHW5	2.2935	1.1975	0.016148	1.7919
P62825	2.4189	1.2743	0.00035239	3.453
O60664	2.4345	1.2837	0.026975	1.569
P47756	2.4544	1.2953	0.0097728	2.01
P38646	2.4623	1.3	0.0023671	2.6258
Q14974	2.5049	1.3248	0.0034196	2.466
P15531	2.5168	1.3316	0.043197	1.3645
P22392	2.5168	1.3316	0.043197	1.3645
O75083	2.5231	1.3352	0.0060965	2.2149
P02662	2.5468	1.3487	0.012583	1.9002
Q9D2U9	2.5759	1.3651	0.048509	1.3142
P09382	2.5853	1.3703	0.0084486	2.0732
O42265	2.5937	1.375	0.0041983	2.3769
Q5PJX8	2.678	1.4212	0.0025278	2.5973
P12109	2.68	1.4222	0.032434	1.489
P06733	2.686	1.4255	0.0042835	2.3682
P07737	2.7055	1.4359	0.029063	1.5367
Q5VTE0	2.7555	1.4623	0.021738	1.6628
Q5A109	2.8194	1.4954	0.010521	1.9779
P0CG65	2.8194	1.4954	0.010521	1.9779
P0CH28	2.8194	1.4954	0.010521	1.9779
O14880	2.8443	1.5081	0.015751	1.8027
P11488	2.9962	1.5831	0.034841	1.4579
P14174	3.0041	1.5869	0.0044304	2.3536
O15460	3.0146	1.592	0.038223	1.4177
P18563	3.0287	1.5987	0.0093483	2.0293
Q8HZP9	3.0315	1.6	0.013789	1.8605
O95399	3.0461	1.607	0.018415	1.7348
P62241	3.0463	1.6071	0.024531	1.6103
P23246	3.0572	1.6122	0.00078441	3.1055
Q99878	3.0583	1.6127	0.013346	1.8746
P04216	3.0768	1.6214	0.024145	1.6172
Q9UBG0	3.0908	1.628	0.01365	1.8649
Q9ERD7	3.1184	1.6408	0.0044899	2.3478
P62873	3.1383	1.65	0.041151	1.3856
P40292	3.1679	1.6635	0.017392	1.7597
P08758	3.1711	1.665	0.021071	1.6763
Q969G5	3.2091	1.6822	8.3e-05	4.0811
P63261	3.2488	1.6999	0.0050544	2.2963
P55084	3.2491	1.7	0.039566	1.4027
Q9BQE3	3.2561	1.7031	0.015555	1.8081
Q9Y281	3.2577	1.7038	0.033926	1.4695
P23528	3.2577	1.7038	0.033926	1.4695
Q58FF8	3.2744	1.7112	0.04239	1.3727
Q9NRW1	3.2941	1.7199	0.0010399	2.983
P17608	3.2941	1.7199	0.0010399	2.983
P80723	3.3407	1.7401	0.0046876	2.329
Q16658	3.3467	1.7427	0.0059541	2.2252
P68363	3.3472	1.7429	4.61e-05	4.3364
P63104	3.4122	1.7707	0.032104	1.4934
Q16555	3.5161	1.814	0.0001177	3.9292
P49448	3.543	1.825	0.014861	1.828
P00367	3.543	1.825	0.014861	1.828
O35587	3.5884	1.8433	0.0071987	2.1427
P52565	3.5912	1.8445	0.031034	1.5082
P14618	3.5965	1.8466	0.012855	1.8909
P23284	3.6331	1.8612	0.0043837	2.3582
P07355	3.6375	1.8629	0.0086248	2.0643
O14773	3.6736	1.8772	0.013878	1.8577
P62424	3.7086	1.8909	0.023562	1.6278
P04406	3.7562	1.9093	0.021468	1.6682
O00299	3.7864	1.9208	0.034739	1.4592
A5A6K4	3.8092	1.9295	0.015283	1.8158
Q96AY3	3.8103	1.9299	0.0019177	2.7172
Q64478	3.8917	1.9604	0.0068431	2.1648
P14625	3.9143	1.9687	0.034427	1.4631
Q7JJU6	3.9349	1.9763	0.0017931	2.7464
P54652	3.9354	1.9765	0.0068385	2.165
P63017	3.9354	1.9765	0.0068385	2.165
P15144	3.9438	1.9796	0.026187	1.5819
P26447	3.9639	1.9869	0.021889	1.6598
P30101	4.0066	2.0024	0.011482	1.94
P02545	4.009	2.0033	0.018424	1.7346
P48678	4.009	2.0033	0.018424	1.7346
P08865	4.0145	2.0052	0.042082	1.3759
P04075	4.0533	2.0191	0.028293	1.5483
P16070	4.0745	2.0266	0.020201	1.6946
P04179	4.118	2.0419	0.0088301	2.054
P22314	4.1407	2.0499	0.00012168	3.9148
O75390	4.1426	2.0505	0.00078877	3.103
Q15836	4.1757	2.062	0.0059809	2.2232
P63027	4.1757	2.062	0.0059809	2.2232
Q8NBS9	4.2222	2.078	0.044023	1.3563
P36578	4.2245	2.0788	0.0051525	2.288
P07910	4.3343	2.1158	0.026186	1.5819
P04792	4.384	2.1322	0.033342	1.477
Q2QD07	4.408	2.1401	0.031601	1.5003
O00264	4.4838	2.1647	0.00077131	3.1128
B9KCH0	4.5149	2.1747	0.0078835	2.1033
Q03135	4.5866	2.1974	0.026419	1.5781
P0DMV9	4.5963	2.2005	0.004618	2.3355
P0DMV8	4.6238	2.2091	0.0046862	2.3292
Q9NQC3	4.6612	2.2207	0.0084492	2.0732
P83778	4.6777	2.2258	0.00011613	3.9351
P09211	4.6972	2.2318	0.02604	1.5844
P07237	4.714	2.237	0.010571	1.9759
P62937	4.7551	2.2495	0.041438	1.3826
P35579	4.9366	2.3035	0.040237	1.3954
P11021	4.9547	2.3088	0.022068	1.6562
P55072	4.9662	2.3121	2.2e-05	4.6571
P46781	5.0023	2.3226	0.03467	1.4601
Q12797	5.0091	2.3246	0.00069436	3.1584
P50454	5.031	2.3308	0.0098739	2.0055
Q14764	5.1716	2.3706	0.012927	1.8885
P23396	5.2498	2.3923	0.00053193	3.2741
Q01518	5.2926	2.404	0.00042309	3.3736
O75396	5.3273	2.4134	0.00099196	3.0035
P04083	5.3714	2.4253	0.015281	1.8159
P25705	5.413	2.4364	0.0019944	2.7002
Q02978	5.4364	2.4426	0.00039735	3.4008
P60903	5.4772	2.4534	0.0050226	2.2991
Q14956	5.5148	2.4633	0.0021381	2.67
P51149	5.5912	2.4832	0.0011748	2.93
Q06830	5.6183	2.4901	0.0033339	2.477
P07339	5.703	2.5117	0.010773	1.9677
P08670	5.7219	2.5165	0.00025175	3.599
Q13162	5.7248	2.5172	0.003891	2.4099
P27824	5.8084	2.5381	0.00048429	3.3149
Q9Y490	5.9826	2.5808	0.00033534	3.4745
P00387	6.0165	2.5889	0.013713	1.8629
Q15084	6.2068	2.6339	0.0082233	2.085
P67778	6.3369	2.6638	0.00099905	3.0004
P06576	6.4092	2.6801	0.016384	1.7856
P13674	6.9235	2.7915	0.003838	2.4159
Q02878	7.3757	2.8828	0.0056497	2.248
Q13838	7.753	2.9548	0.00018737	3.7273
P60024	7.8217	2.9675	0.0001842	3.7347
P62704	8.1559	3.0278	0.00018629	3.7298
Q07065	8.2838	3.0503	0.0033814	2.4709
P68371	8.359	3.0633	0.014383	1.8421
Q9Y6N5	8.6719	3.1163	0.0022383	2.6501
P02668	9.0665	3.1805	0.00013973	3.8547
Q3SX09	9.1284	3.1904	0.001936	2.7131
Q14103	9.2743	3.2132	0.00011167	3.952
P11499	9.6004	3.2631	0.031034	1.5082
P67936	10.509	3.3935	0.0041105	2.3861
P06753	10.509	3.3935	0.0041105	2.3861
O75369	11.48	3.521	0.0010432	2.9816
P10809	11.663	3.5438	0.007662	2.1157
P31949	12.772	3.675	0.0002193	3.659
P07858	0.023111	-5.4353	0.051129	1.2913
Q96MR6	2.3655	1.2421	0.053311	1.2732
P30386	3.5947	1.8459	0.054065	1.2671
Q15149	5.5646	2.4763	0.058046	1.2362
A5A6N4	2.2972	1.1999	0.059409	1.2261
Q14240	2.2972	1.1999	0.059409	1.2261
P21333	3.7335	1.9005	0.065214	1.1857
P12814	3.659	1.8714	0.067298	1.172
P04843	4.0774	2.0277	0.068717	1.1629
P0CO05	2.7531	1.461	0.071267	1.1471
Q6NXT2	2.7531	1.461	0.071267	1.1471
Q16695	2.7531	1.461	0.071267	1.1471
P08133	3.0207	1.5949	0.072608	1.139
P18124	2.5094	1.3273	0.073516	1.1336
P48668	0.44152	-1.1794	0.07383	1.1318
P07901	3.2533	1.7019	0.074203	1.1296
P30050	2.4656	1.3019	0.074549	1.1276
Q14315	3.7439	1.9046	0.078848	1.1032
P50990	2.8378	1.5048	0.08048	1.0943
P21589	4.4831	2.1645	0.081227	1.0903
P62806	2.082	1.058	0.087436	1.0583
P60660	0.19945	-2.3259	0.093125	1.0309
P26038	2.6512	1.4066	0.095266	1.0211
P26042	2.6512	1.4066	0.095266	1.0211
P15311	2.6512	1.4066	0.095266	1.0211
Q00610	3.2806	1.714	0.095765	1.0188
Q99536	2.5879	1.3718	0.095932	1.018
P50991	3.6175	1.855	0.098487	1.0066
P26641	2.6595	1.4111	0.098974	1.0045
P00338	2.2482	1.1688	0.099459	1.0024
